# Supplementary material for: The history of mesowear: a review
Source: PeerJ. 2020 Feb 13;8:e8519. doi: 10.7717/peerj.8519 (PMC7024573; doi:10.7717/peerj.8519)
Supplement: Supplemental Information 1 [file peerj-08-8519-s001.xlsx]

## Sheet: Key
citation	Citation of publication in question (bibliography in annex)
year	year of publication - until June 2019
technique	type of mesowear applied
specimen status	Extinct
	Extant-wild
	Extant-captive
	Extant*	Extant-fossil
	Extant**	Extant-archaeological
	Fossil	Extant species unidentified
class
infraclass
order
family
subfamily
genus
species
diet
genus+species
Note:
Hezhengia*	spelled Henzengia in original publication

## Sheet: Sheet2
citation	year	technique	specimen status	class	infraclass	order	family	subfamily	genus	species	diet	genus+species
Ackermans et al.	2018	Mesowear I and II - extended	extant-captive	Mammalia	Placentalia	Artiodactyla	Bovidae	Caprinae	Capra	aegagrus	Experimental	Capra aegagrus
Ackermans et al.	2019	Mesowear I and II	extant-captive	Mammalia	Placentalia	Artiodactyla	Bovidae	Caprinae	Ovis	aries	Experimental	Ovis aries
Aiglstorfer & Semprebon	2019	Mesowear I	extinct	Mammalia	Placentalia	Artiodactyla	Moschidae		Micromeryx	eiselei	Browser	Micromeryx eiselei
Aiglstorfer & Semprebon	2019	Mesowear I	extinct	Mammalia	Placentalia	Artiodactyla	Moschidae		Micromeryx	flourensianus	Mixed	Micromeryx flourensianus
Aiglstorfer & Semprebon	2019	Mesowear I	extinct	Mammalia	Placentalia	Artiodactyla	Moschidae		Moschus	moschiferus	Mixed	Moschus moschiferus
Altamura	2016	Mesowear II	extinct	Mammalia	Placentalia	Artiodactyla	Cervidae	Cervinae	Canadiacervus	ropalophorus	Browser	Canadiacervus ropalophorus
Amano et al.	2016	Mesowear II - ruler	extant_a	Mammalia	Placentalia	Artiodactyla	Cervidae	Cervinae	Axis	axis	Varies	Axis axis
Amano et al.	2016	Mesowear II - ruler	extant_a	Mammalia	Placentalia	Artiodactyla	Cervidae	Cervinae	Axis	porcinus	Varies	Axis porcinus
Amano et al.	2016	Mesowear II - ruler	extant_a	Mammalia	Placentalia	Artiodactyla	Cervidae	Cervinae	Axis	sp.	Mixed	Axis sp.
Amano et al.	2016	Mesowear II - ruler	extant_a	Mammalia	Placentalia	Artiodactyla	Bovidae	Bovinae	Bos	javanicus	Varies	Bos javanicus
Amano et al.	2016	Mesowear II - ruler	extant_a	Mammalia	Placentalia	Artiodactyla	Bovidae	Bovinae	Bubalus	arnee	Varies	Bubalus arnee
Amano et al.	2016	Mesowear II - ruler	extant_a	Mammalia	Placentalia	Artiodactyla	Bovidae	Bovinae	Bubalus	sp.	Varies	Bubalus sp.
Amano et al.	2016	Mesowear II - ruler	extant_a	Mammalia	Placentalia	Artiodactyla	Cervidae	Cervinae	Muntiacus	muntjak	Varies	Muntiacus muntjak
Amano et al.	2016	Mesowear II - ruler	extant_a	Mammalia	Placentalia	Artiodactyla	Cervidae	Cervinae	Rusa	alfredi	Varies	Rusa alfredi
Amano et al.	2016	Mesowear II - ruler	extant_a	Mammalia	Placentalia	Artiodactyla	Cervidae	Cervinae	Rusa	marianna	Varies	Rusa marianna
Amano et al.	2016	Mesowear II - ruler	extant_a	Mammalia	Placentalia	Artiodactyla	Cervidae	Cervinae	Rusa	sp.	Varies	Rusa sp.
Amano et al.	2016	Mesowear II - ruler	extant_a	Mammalia	Placentalia	Artiodactyla	Cervidae	Cervinae	Rusa	timorensis	Varies	Rusa timorensis
Amano et al.	2016	Mesowear II - ruler	extant_a	Mammalia	Placentalia	Artiodactyla	Cervidae	Cervinae	Rusa	unicolor	Varies	Rusa unicolor
Aranguren et al.	2019	Mesowear II - ruler, adapted for Proboscidea	extinct	Mammalia	Placentalia	Proboscidea	Elephantidae		Palaeoloxodon	antiquus	Browse-dominated mixed	Palaeoloxodon antiquus
Athanassiou et al.	2014	Mesowear I	extinct	Mammalia	Placentalia	Perissodactyla	Rhinocerotidae	Aceratheriinae	Acerorhinus	neleus	Browser	Acerorhinus neleus
Barrón-Ortiz & Guzmán-Gutiérrez	2009	Mesowear I	extinct	Mammalia	Placentalia	Perissodactyla	Equidae		Dinohippus	mexicanus	Mixed	Dinohippus mexicanus
Barrón-Ortiz & Guzmán-Gutiérrez	2009	Mesowear I	extinct	Mammalia	Placentalia	Perissodactyla	Equidae		Neohipparion	eurystyle	Grazer	Neohipparion eurystyle
Barrón-Ortiz et al.	2014	Mesowear I and II	extinct	Mammalia	Placentalia	Perissodactyla	Equidae	Equinae	Equus	conversidens	Grazer	Equus conversidens
Barrón-Ortiz et al.	2014	Mesowear I and II	extinct	Mammalia	Placentalia	Perissodactyla	Equidae	Equinae	Equus	mexicanus	Grass-dominated mixed	Equus mexicanus
Barrón-Ortiz et al.	2014	Mesowear I and II	fossil	Mammalia	Placentalia	Perissodactyla	Equidae	Equinae	Equus	sp.	Grazer	Equus sp.
Barrón-Ortiz et al.	2019	Mesowear I and II - extended and Mesowear II	extant_f	Mammalia	Placentalia	Perissodactyla	Equidae	Equinae	Equus	ferus	Grazer	Equus ferus
Barrón-Ortiz et al.	2019	Mesowear I and II - extended and Mesowear II	extinct	Mammalia	Placentalia	Artiodactyla	Bovidae	Bovinae	Bison	antiquus	Grazer	Bison antiquus
Barrón-Ortiz et al.	2019	Mesowear I and II - extended and Mesowear II	extinct	Mammalia	Placentalia	Perissodactyla	Equidae	Equinae	Equus	conversidens	Grazer	Equus conversidens
Barrón-Ortiz et al.	2019	Mesowear I and II - extended and Mesowear II	fossil	Mammalia	Placentalia	Artiodactyla	Bovidae	Bovinae	Bison	sp.	Grazer	Bison sp.
Belmaker & O'Brien	2018	Mesowear II	extant_f	Mammalia	Placentalia	Artiodactyla	Cervidae	Capreolinae	Capreolus	capreolus	Varies	Capreolus capreolus
Belmaker & O'Brien	2018	Mesowear II	extant_f	Mammalia	Placentalia	Artiodactyla	Cervidae	Cervinae	Dama	sp.	Varies	Dama sp.
Belmaker & O'Brien	2018	Mesowear II	extant-wild	Mammalia	Placentalia	Artiodactyla	Cervidae	Cervinae	Dama	mesopotamica	Mixed	Dama mesopotamica
Belmaker & O'Brien	2018	Mesowear II	extant-wild	Mammalia	Placentalia	Perissodactyla	Equidae	Equinae	Equus	burchelli	Varies	Equus burchelli
Belmaker & O'Brien	2018	Mesowear II	extant-wild	Mammalia	Placentalia	Perissodactyla	Equidae	Equinae	Equus	grevyi	Varies	Equus grevyi
Belmaker & O'Brien	2018	Mesowear II	extant-wild	Mammalia	Placentalia	Artiodactyla	Bovidae	Antilopinae	Gazella	gazella	Varies	Gazella gazella
Belmaker & O'Brien	2018	Mesowear II	extinct	Mammalia	Placentalia	Perissodactyla	Equidae	Equinae	Equus	tabeti	Varies	Equus tabeti
Belmaker & O'Brien	2018	Mesowear II	extinct	Mammalia	Placentalia	Artiodactyla	Giraffidae		Giraffa	jumae	Varies	Giraffa jumae
Belmaker & O'Brien	2018	Mesowear II	extinct	Mammalia	Placentalia	Artiodactyla	Bovidae	Bovinae	Pelorovis	oldowayensis	Grazer	Pelorovis oldowayensis
Bernor & Kaiser	2006	Mesowear I	extinct	Mammalia	Placentalia	Perissodactyla	Equidae	Equinae	Eurygnathohippus	hooijeri	Grazer	Eurygnathohippus hooijeri
Bernor et al.	2003	Mesowear I	extinct	Mammalia	Placentalia	Perissodactyla	Equidae	Equinae	Hippotherium	intrans	Grazer	Hippotherium intrans
Bernor et al.	2003	Mesowear I	extinct	Mammalia	Placentalia	Perissodactyla	Equidae	Equinae	Hippotherium	primigenium	Grazer	Hippotherium primigenium
Bernor et al.	2004	Mesowear I	extinct	Mammalia	Placentalia	Perissodactyla	Equidae		Hipparion	sp.	Mixed	Hipparion sp.
Bernor et al.	2008	Mesowear I	extinct	Mammalia	Placentalia	Perissodactyla	Equidae		Cremohipparion	matthewi	Grazer	Cremohipparion matthewi
Bernor et al.	2008	Mesowear I	extinct	Mammalia	Placentalia	Perissodactyla	Equidae		Cremohipparion	nikosi	Grazer	Cremohipparion nikosi
Bernor et al.	2008	Mesowear I	extinct	Mammalia	Placentalia	Perissodactyla	Equidae		Hipparion	sp.	Grazer	Hipparion sp.
Bernor et al.	2008	Mesowear I	extinct	Mammalia	Placentalia	Perissodactyla	Equidae		Sivalhippus	sp.	Grazer	Sivalhippus sp.
Bernor et al.	2011	Mesowear I	extinct	Mammalia	Placentalia	Perissodactyla	Equidae	Equinae	Hippotherium	malpassii	Grazer	Hippotherium malpassii
Bernor et al.	2013	Mesowear I and ruler	extinct	Mammalia	Placentalia	Perissodactyla	Equidae	Equinae	Eurygnathohippus	woldegabrieli	Grazer	Eurygnathohippus woldegabrieli
Bernor et al.	2014	Mesowear I and ruler	extinct	Mammalia	Placentalia	Perissodactyla	Chalicotheriidae		Ancylotherium	pentelici	Mixed	Ancylotherium pentelici
Bernor et al.	2014	Mesowear I and ruler	extinct	Mammalia	Placentalia	Perissodactyla	Equidae		Cremohipparion	matthewi	Grazer	Cremohipparion matthewi
Bernor et al.	2014	Mesowear I and ruler	extinct	Mammalia	Placentalia	Perissodactyla	Equidae		Cremohipparion	moldavicum	Browser	Cremohipparion moldavicum
Bernor et al.	2014	Mesowear I and ruler	extinct	Mammalia	Placentalia	Artiodactyla	Bovidae	Antilopinae	Gazella	anycerus	Browse-dominated mixed	Gazella anycerus
Bernor et al.	2014	Mesowear I and ruler	extinct	Mammalia	Placentalia	Artiodactyla	Giraffidae	Silvantheriine	Helladotherium	duvernoyi	Grazer	Helladotherium duvernoyi
Bernor et al.	2014	Mesowear I and ruler	extinct	Mammalia	Placentalia	Perissodactyla	Equidae		Hipparion	campbelli	Mixed	Hipparion campbelli
Bernor et al.	2014	Mesowear I and ruler	extinct	Mammalia	Placentalia	Perissodactyla	Equidae		Hipparion	gettyi	Grazer	Hipparion gettyi
Bernor et al.	2014	Mesowear I and ruler	extinct	Mammalia	Placentalia	Perissodactyla	Equidae		Hipparion	prostylum	Mixed	Hipparion prostylum
Bernor et al.	2014	Mesowear I and ruler	extinct	Mammalia	Placentalia	Perissodactyla	Equidae		Hipparion	sp.	Grazer	Hipparion sp.
Bernor et al.	2014	Mesowear I and ruler	extinct	Mammalia	Placentalia	Artiodactyla	Giraffidae		Honanotherium	sp.	Mixed	Honanotherium sp.
Bernor et al.	2014	Mesowear I and ruler	extinct	Mammalia	Placentalia	Artiodactyla	Bovidae		Oioceros	atropatenes	Browser	Oioceros atropatenes
Bernor et al.	2014	Mesowear I and ruler	extinct	Mammalia	Placentalia	Artiodactyla	Bovidae		Palaeoreas	lindermayeri	Grazer	Palaeoreas lindermayeri
Bernor et al.	2014	Mesowear I and ruler	extinct	Mammalia	Placentalia	Artiodactyla	Bovidae	Antilopinae	Protragelaphus	skouzesi	Mixed	Protragelaphus skouzesi
Bernor et al.	2014	Mesowear I and ruler	extinct	Mammalia	Placentalia	Artiodactyla	Bovidae	Bovinae	Tragoportax	amalthea	Mixed	Tragoportax amalthea
Bernor et al.	2014	Mesowear I and ruler	fossil	Mammalia	Placentalia	Artiodactyla	Bovidae	Ovibovine			Mixed
Bernor et al.	2016	Mesowear II - ruler	fossil	Mammalia	Placentalia	Artiodactyla	Bovidae				Mixed
Bernor et al.	2016	Mesowear II - ruler	fossil	Mammalia	Placentalia	Perissodactyla	Equidae		Hipparion	sp.	Mixed	Hipparion sp.
Bernor et al.	2016	Mesowear II - ruler	fossil	Mammalia	Placentalia	Artiodactyla	Bovidae		Miotragocerus?		Mixed	Miotragocerus?
Bernor et al.	2017	Mesowear I and ruler	extinct	Mammalia	Placentalia	Perissodactyla	Equidae		Hipparion	sp.	Browse-dominated mixed	Hipparion sp.
Bibi	2007	Mesowear I	fossil	Mammalia	Placentalia	Artiodactyla	Bovidae	Bovinae			Browser
Bibi	2007	Mesowear I	fossil	Mammalia	Placentalia	Artiodactyla	Bovidae	Bovinae			Mixed
Blondel et al.	2010	Mesowear II	fossil	Mammalia	Placentalia	Artiodactyla	Bovidae	Antilopinae			Grazer
Blondel et al.	2010	Mesowear II	fossil	Mammalia	Placentalia	Artiodactyla	Bovidae	Bovinae			Grazer
Blondel et al.	2010	Mesowear II	fossil	Mammalia	Placentalia	Artiodactyla	Bovidae	Hippotraginae			Grazer
Blondel et al.	2010	Mesowear II	fossil	Mammalia	Placentalia	Artiodactyla	Bovidae	Reduncinae			Grass-dominated mixed
Blondel et al.	2018	Mesowear II	extinct	Mammalia	Placentalia	Artiodactyla	Bovidae	Bovinae	Tragelaphus	gaudryi	Mixed	Tragelaphus gaudryi
Blondel et al.	2018	Mesowear II	extinct	Mammalia	Placentalia	Artiodactyla	Bovidae	Bovinae	Tragelaphus	nakuae	Mixed	Tragelaphus nakuae
Blondel et al.	2018	Mesowear II	extinct	Mammalia	Placentalia	Artiodactyla	Bovidae	Bovinae	Tragelaphus	rastafari	Browser	Tragelaphus rastafari
Blondel et al.	2018	Mesowear II	fossil	Mammalia	Placentalia	Artiodactyla	Bovidae	Bovinae
Boardman (PhD Thesis)	2013	Mesowear I	extinct	Mammalia	Placentalia	Artiodactyla	Whippomorpha		Aepinacodon	americanum	Mixed	Aepinacodon americanum
Boardman (PhD Thesis)	2013	Mesowear I	extinct	Mammalia	Placentalia	Artiodactyla	Agriochoeridae		Agriochoerus	antiquus	Browser	Agriochoerus antiquus
Boardman (PhD Thesis)	2013	Mesowear I	extinct	Mammalia	Placentalia	Artiodactyla	Oromerycidae		Eotylopus	reedi	Frugivore	Eotylopus reedi
Boardman (PhD Thesis)	2013	Mesowear I	extinct	Mammalia	Placentalia	Perissodactyla	Hyracodontidae		Hyracodon	nebraskensis	Mixed	Hyracodon nebraskensis
Boardman (PhD Thesis)	2013	Mesowear I	extinct	Mammalia	Placentalia	Perissodactyla	Brontotheriidae	Brontotheriinae	Megacerops	sp.	Browser	Megacerops sp.
Boardman (PhD Thesis)	2013	Mesowear I	extinct	Mammalia	Placentalia	Artiodactyla	Merycoidodontidae		Merycoidodon	sp.	Browser	Merycoidodon sp.
Boardman (PhD Thesis)	2013	Mesowear I	extinct	Mammalia	Placentalia	Perissodactyla	Equidae		Mesohippus	bairdi	Mixed	Mesohippus bairdi
Boardman (PhD Thesis)	2013	Mesowear I	extinct	Mammalia	Placentalia	Perissodactyla	Rhinocerotidae		Subhyracodon	sp.	Mixed	Subhyracodon sp.
Bravo-Cuevas & Jiménez-Hidalgo	2015	Mesowear III	extinct	Mammalia	Placentalia	Artiodactyla	Camelidae		Palaeolama	mirifica	Mixed	Palaeolama mirifica
Bravo-Cuevas & Priego-Vargas	2009	Mesowear I and II	extinct	Mammalia	Placentalia	Perissodactyla	Equidae		Cormohipparion	quinni	Mixed	Cormohipparion quinni
Bravo-Cuevas et al.	2011	Mesowear I	extinct	Mammalia	Placentalia	Perissodactyla	Equidae	Equinae	Equus	conversidens	Grazer	Equus conversidens
Bravo-Cuevas et al.	2012	Mesowear I	extinct	Mammalia	Placentalia	Artiodactyla	Camelidae	Camelinae	Hemiauchenia	gracilis	Browser	Hemiauchenia gracilis
Bravo-Cuevas et al.	2015	Mesowear II - ruler	extinct	Mammalia	Placentalia	Perissodactyla	Equidae		Astrohippus	stockii	Grazer	Astrohippus stockii
Brent Jones & Desantis	2017	Mesowear II - ruler	extant-wild	Mammalia	Placentalia	Artiodactyla	Bovidae	Bovinae	Bison	bison	Grass-dominated mixed	Bison bison
Brent Jones & Desantis	2017	Mesowear II - ruler	extant-wild	Mammalia	Placentalia	Perissodactyla	Equidae	Equinae	Equus	burchelli	Grazer	Equus burchelli
Brent Jones & Desantis	2017	Mesowear II - ruler	extant-wild	Mammalia	Placentalia	Perissodactyla	Equidae	Equinae	Equus	zebra	Grazer	Equus zebra
Brent Jones & Desantis	2017	Mesowear II - ruler	extant-wild	Mammalia	Placentalia	Artiodactyla	Giraffidae		Giraffa	camelopardalis	Browser	Giraffa camelopardalis
Brent Jones & Desantis	2017	Mesowear II - ruler	extinct	Mammalia	Placentalia	Artiodactyla	Bovidae	Bovinae	Bison	antiquus	Grass-dominated mixed	Bison antiquus
Brent Jones & Desantis	2017	Mesowear II - ruler	extinct	Mammalia	Placentalia	Artiodactyla	Camelidae		Camelops	hesternus	Browser	Camelops hesternus
Brent Jones & Desantis	2017	Mesowear II - ruler	extinct	Mammalia	Placentalia	Perissodactyla	Equidae	Equinae	Equus	occidentalis	Grazer	Equus occidentalis
Brink & Stynder	2009	Mesowear I	extinct	Mammalia	Placentalia	Artiodactyla	Bovidae	Hippotraginae	Damalacra	acalla	Mixed	Damalacra acalla
Brink & Stynder	2009	Mesowear I	extinct	Mammalia	Placentalia	Artiodactyla	Bovidae	Hippotraginae	Damalacra	neanica	Browser	Damalacra neanica
Brophy	2016	Mesowear I	extant_f	Mammalia	Placentalia	Artiodactyla	Bovidae	Bovinae	Tragelaphus	scriptus	Browse-dominated mixed	Tragelaphus scriptus
Brophy	2016	Mesowear I	extinct	Mammalia	Placentalia	Artiodactyla	Bovidae	Caprinae	Makapania	broomi	Grass-dominated mixed	Makapania broomi
Brophy	2016	Mesowear I	extinct	Mammalia	Placentalia	Artiodactyla	Bovidae	Hippotraginae	Megalotragus	sp.	Grass-dominated mixed	Megalotragus sp.
Butler et al.	2014	Mesowear II - adapted for Marsupialia	extant-wild	Mammalia	Marsupialia	Diprotodontia	Pseudocheiridae	Hemibelideinae	Hemibelideus	lemuroides	Browser	Hemibelideus lemuroides
Butler et al.	2014	Mesowear II - adapted for Marsupialia	extant-wild	Mammalia	Marsupialia	Diprotodontia	Macropodidae	Macropodinae	Lagorchestes	conspicillatus	Mixed	Lagorchestes conspicillatus
Butler et al.	2014	Mesowear II - adapted for Marsupialia	extant-wild	Mammalia	Marsupialia	Diprotodontia	Macropodidae	Macropodinae	Lagorchestes	hirsutus	Grazer	Lagorchestes hirsutus
Butler et al.	2014	Mesowear II - adapted for Marsupialia	extant-wild	Mammalia	Marsupialia	Diprotodontia	Macropodidae	Lagostrophinae	Largostrophus	fasciatus	Mixed	Largostrophus fasciatus
Butler et al.	2014	Mesowear II - adapted for Marsupialia	extant-wild	Mammalia	Marsupialia	Diprotodontia	Vombatidae		Lasiorhinus	krefftii	Grazer	Lasiorhinus krefftii
Butler et al.	2014	Mesowear II - adapted for Marsupialia	extant-wild	Mammalia	Marsupialia	Diprotodontia	Vombatidae		Lasiorhinus	latifrons	Grazer	Lasiorhinus latifrons
Butler et al.	2014	Mesowear II - adapted for Marsupialia	extant-wild	Mammalia	Marsupialia	Diprotodontia	Macropodidae	Macropodinae	Macropus	agilis	Mixed	Macropus agilis
Butler et al.	2014	Mesowear II - adapted for Marsupialia	extant-wild	Mammalia	Marsupialia	Diprotodontia	Macropodidae	Macropodinae	Macropus	dorsalis	Grazer	Macropus dorsalis
Butler et al.	2014	Mesowear II - adapted for Marsupialia	extant-wild	Mammalia	Marsupialia	Diprotodontia	Macropodidae	Macropodinae	Macropus	eugenii	Grazer	Macropus eugenii
Butler et al.	2014	Mesowear II - adapted for Marsupialia	extant-wild	Mammalia	Marsupialia	Diprotodontia	Macropodidae	Macropodinae	Macropus	fuliginosus	Mixed	Macropus fuliginosus
Butler et al.	2014	Mesowear II - adapted for Marsupialia	extant-wild	Mammalia	Marsupialia	Diprotodontia	Macropodidae	Macropodinae	Macropus	irma	Grazer	Macropus irma
Butler et al.	2014	Mesowear II - adapted for Marsupialia	extant-wild	Mammalia	Marsupialia	Diprotodontia	Macropodidae	Macropodinae	Macropus	parma	Mixed	Macropus parma
Butler et al.	2014	Mesowear II - adapted for Marsupialia	extant-wild	Mammalia	Marsupialia	Diprotodontia	Macropodidae	Macropodinae	Macropus	parryi	Grazer	Macropus parryi
Butler et al.	2014	Mesowear II - adapted for Marsupialia	extant-wild	Mammalia	Marsupialia	Diprotodontia	Macropodidae	Macropodinae	Macropus	robustus	Grazer	Macropus robustus
Butler et al.	2014	Mesowear II - adapted for Marsupialia	extant-wild	Mammalia	Marsupialia	Diprotodontia	Macropodidae	Macropodinae	Macropus	rufogriseus	Grazer	Macropus rufogriseus
Butler et al.	2014	Mesowear II - adapted for Marsupialia	extant-wild	Mammalia	Marsupialia	Diprotodontia	Macropodidae	Macropodinae	Macropus	rufus	Mixed	Macropus rufus
Butler et al.	2014	Mesowear II - adapted for Marsupialia	extant-wild	Mammalia	Marsupialia	Diprotodontia	Macropodidae	Macropodinae	Onychogalea	fraenata	Mixed	Onychogalea fraenata
Butler et al.	2014	Mesowear II - adapted for Marsupialia	extant-wild	Mammalia	Marsupialia	Diprotodontia	Macropodidae	Macropodinae	Onychogalea	unguifera	Mixed	Onychogalea unguifera
Butler et al.	2014	Mesowear II - adapted for Marsupialia	extant-wild	Mammalia	Marsupialia	Diprotodontia	Pseudocheiridae	Hemibelideinae	Petauroides	volans	Browser	Petauroides volans
Butler et al.	2014	Mesowear II - adapted for Marsupialia	extant-wild	Mammalia	Marsupialia	Diprotodontia	Macropodidae		Petrogale	assimilis	Mixed	Petrogale assimilis
Butler et al.	2014	Mesowear II - adapted for Marsupialia	extant-wild	Mammalia	Marsupialia	Diprotodontia	Macropodidae		Petrogale	billardierii	Mixed	Petrogale billardierii
Butler et al.	2014	Mesowear II - adapted for Marsupialia	extant-wild	Mammalia	Marsupialia	Diprotodontia	Macropodidae		Petrogale	brachyotis	Mixed	Petrogale brachyotis
Butler et al.	2014	Mesowear II - adapted for Marsupialia	extant-wild	Mammalia	Marsupialia	Diprotodontia	Macropodidae		Petrogale	herberti	Mixed	Petrogale herberti
Butler et al.	2014	Mesowear II - adapted for Marsupialia	extant-wild	Mammalia	Marsupialia	Diprotodontia	Macropodidae		Petrogale	inornata	Mixed	Petrogale inornata
Butler et al.	2014	Mesowear II - adapted for Marsupialia	extant-wild	Mammalia	Marsupialia	Diprotodontia	Macropodidae		Petrogale	lateralis	Mixed	Petrogale lateralis
Butler et al.	2014	Mesowear II - adapted for Marsupialia	extant-wild	Mammalia	Marsupialia	Diprotodontia	Macropodidae		Petrogale	penicillata	Mixed	Petrogale penicillata
Butler et al.	2014	Mesowear II - adapted for Marsupialia	extant-wild	Mammalia	Marsupialia	Diprotodontia	Macropodidae		Petrogale	persephone	Mixed	Petrogale persephone
Butler et al.	2014	Mesowear II - adapted for Marsupialia	extant-wild	Mammalia	Marsupialia	Diprotodontia	Macropodidae		Petrogale	purpureicollis	Mixed	Petrogale purpureicollis
Butler et al.	2014	Mesowear II - adapted for Marsupialia	extant-wild	Mammalia	Marsupialia	Diprotodontia	Macropodidae		Petrogale	rothschildi	Mixed	Petrogale rothschildi
Butler et al.	2014	Mesowear II - adapted for Marsupialia	extant-wild	Mammalia	Marsupialia	Diprotodontia	Phascolarctidae		Phascolarctos	cinereus	Browser	Phascolarctos cinereus
Butler et al.	2014	Mesowear II - adapted for Marsupialia	extant-wild	Mammalia	Marsupialia	Diprotodontia	Pseudocheiridae	Pseudocheirinae	Pseudocheirus	occidentalis	Browser	Pseudocheirus occidentalis
Butler et al.	2014	Mesowear II - adapted for Marsupialia	extant-wild	Mammalia	Marsupialia	Diprotodontia	Pseudocheiridae	Pseudocheirinae	Pseudocheirus	peregrinus	Browser	Pseudocheirus peregrinus
Butler et al.	2014	Mesowear II - adapted for Marsupialia	extant-wild	Mammalia	Marsupialia	Diprotodontia	Pseudocheiridae	Pseudocheirinae	Pseudochirilus	herbertensis	Browser	Pseudochirilus herbertensis
Butler et al.	2014	Mesowear II - adapted for Marsupialia	extant-wild	Mammalia	Marsupialia	Diprotodontia	Pseudocheiridae	Pseudocheirinae	Pseudochirops	archeri	Browser	Pseudochirops archeri
Butler et al.	2014	Mesowear II - adapted for Marsupialia	extant-wild	Mammalia	Marsupialia	Diprotodontia	Macropodidae		Setonix	brachyurus	Mixed	Setonix brachyurus
Butler et al.	2014	Mesowear II - adapted for Marsupialia	extant-wild	Mammalia	Marsupialia	Diprotodontia	Macropodidae	Macropodinae	Thylogale	billardierii	Mixed	Thylogale billardierii
Butler et al.	2014	Mesowear II - adapted for Marsupialia	extant-wild	Mammalia	Marsupialia	Diprotodontia	Macropodidae	Macropodinae	Thylogale	stigmatica	Mixed	Thylogale stigmatica
Butler et al.	2014	Mesowear II - adapted for Marsupialia	extant-wild	Mammalia	Marsupialia	Diprotodontia	Macropodidae	Macropodinae	Thylogale	thetis	Mixed	Thylogale thetis
Butler et al.	2014	Mesowear II - adapted for Marsupialia	extant-wild	Mammalia	Marsupialia	Diprotodontia	Vombatidae		Vombatus	ursinus	Grass-dominated mixed	Vombatus ursinus
Butler et al.	2014	Mesowear II - adapted for Marsupialia	extant-wild	Mammalia	Marsupialia	Diprotodontia	Macropodidae		Wallabia	bicolor	Mixed	Wallabia bicolor
Butler et al.	2014	Mesowear II - adapted for Marsupialia	extant-wild & captive	Mammalia	Marsupialia	Diprotodontia	Macropodidae	Macropodinae	Dendrolagus	lumholtzi	Browser	Dendrolagus lumholtzi
Butler et al.	2014	Mesowear II - adapted for Marsupialia	extant-wild & captive	Mammalia	Marsupialia	Diprotodontia	Macropodidae	Macropodinae	Macropus	antilopinus	Grazer	Macropus antilopinus
Butler et al.	2014	Mesowear II - adapted for Marsupialia	extant-wild & captive	Mammalia	Marsupialia	Diprotodontia	Macropodidae		Petrogale	xanthropus	Mixed	Petrogale xanthropus
Butler et al.	2014	Mesowear II - adapted for Marsupialia	extinct	Mammalia	Marsupialia	Diprotodontia	Macropodidae	Macropodinae	Macropus	giganteus titan	Mixed	Macropus giganteus titan
Butler et al.	2014	Mesowear II - adapted for Marsupialia	extinct	Mammalia	Marsupialia	Diprotodontia	Macropodidae	Macropodinae	Protemnodon	anak	Mixed	Protemnodon anak
Butler et al.	2014	Mesowear II - adapted for Marsupialia	extinct	Mammalia	Marsupialia	Diprotodontia	Macropodidae	Macropodinae	Protemnodon	brehus	Mixed	Protemnodon brehus
Butler et al.	2014	Mesowear II - adapted for Marsupialia	extinct	Mammalia	Marsupialia	Diprotodontia	Macropodidae	Macropodinae	Protemnodon	chinchillaensis	Mixed	Protemnodon chinchillaensis
Butler et al.	2014	Mesowear II - adapted for Marsupialia	extinct	Mammalia	Marsupialia	Diprotodontia	Macropodidae	Macropodinae	Protemnodon	roechus	Grass-dominated mixed	Protemnodon roechus
Butler et al.	2014	Mesowear II - adapted for Marsupialia	extinct	Mammalia	Marsupialia	Diprotodontia	Macropodidae		Troposodon	minor	Mixed	Troposodon minor
Byerly	2007	Mesowear II	extant_a	Mammalia	Placentalia	Artiodactyla	Bovidae	Bovinae	Bison	sp.	Grazer	Bison sp.
Byerly	2007	Mesowear II	extant-wild	Mammalia	Placentalia	Artiodactyla	Bovidae	Bovinae	Bison	bison	Grazer	Bison bison
Cammidge 2017 (MSc thesis)	2017	Mesowear II - ruler, adapted for Proboscidea	extant-wild	Mammalia	Placentalia	Proboscidea	Elephantidae		Loxodonta	africana peeli	Grazer/Mixed	Loxodonta africana peeli
Cammidge 2017 (MSc thesis)	2017	Mesowear II - ruler, adapted for Proboscidea	extant-wild & captive	Mammalia	Placentalia	Proboscidea	Elephantidae		Loxodonta	africana	Grazer/Mixed	Loxodonta africana
Cammidge 2017 (MSc thesis)	2017	Mesowear II - ruler, adapted for Proboscidea	extant-wild & captive	Mammalia	Placentalia	Proboscidea	Elephantidae		Loxodonta	africana oxyotis	Grazer/Mixed	Loxodonta africana oxyotis
Cammidge 2017 (MSc thesis)	2017	Mesowear II - ruler, adapted for Proboscidea	extinct	Mammalia	Placentalia	Proboscidea	Elephantidae	Elephantinae	Mammuthus	columbi	Grazer	Mammuthus columbi
Cammidge 2017 (MSc thesis)	2017	Mesowear II - ruler, adapted for Proboscidea	extinct	Mammalia	Placentalia	Proboscidea	Elephantidae	Elephantinae	Mammuthus	primigenius	Grazer	Mammuthus primigenius
Cammidge 2017 (MSc thesis)	2017	Mesowear II - ruler, adapted for Proboscidea	extinct	Mammalia	Placentalia	Proboscidea	Elephantidae	Elephantinae	Mammuthus	sp.	Grazer	Mammuthus sp.
Cammridge et al.	2019	Mesowear II - ruler, adapted for Proboscidea	extant-wild & captive	Mammalia	Placentalia	Proboscidea	Elephantidae	Elephantinae	Loxodonta	africana	Mixed	Loxodonta africana
Cammridge et al.	2019	Mesowear II - ruler, adapted for Proboscidea	extinct	Mammalia	Placentalia	Proboscidea	Elephantidae	Elephantinae	Mammuthus	sp.	Grazer	Mammuthus sp.
Capalbo 2018 (PhD thesis)	2018	Mesowear II - ruler, adapted for Proboscidea	extinct	Mammalia	Placentalia	Proboscidea	Elephantidae		Paleoloxodon	antiquus	Browse-dominated mixed	Paleoloxodon antiquus
Carbot-Chanona	2017	Mesowear II - ruler, adapted for Proboscidea	extinct	Mammalia	Placentalia	Proboscidea	Elephantidae	Elephantinae	Mammuthus	columbi	Mixed	Mammuthus columbi
Clauss et al.	2007	Mesowear I	extant-wild & captive	Mammalia	Placentalia	Artiodactyla	Giraffidae		Giraffa	camelopardalis	Varies	Giraffa camelopardalis
Clavel et al.	2012	Mesowear II	extinct	Mammalia	Placentalia	Perissodactyla	Equidae		Cremohipparion	mediterraneum	Grazer	Cremohipparion mediterraneum
Clavel et al.	2012	Mesowear II	extinct	Mammalia	Placentalia	Artiodactyla	Bovidae	Antilopinae	Gazella	capricornis	Mixed	Gazella capricornis
Clavel et al.	2012	Mesowear II	extinct	Mammalia	Placentalia	Perissodactyla	Equidae		Hipparion	dietrichi	Grazer	Hipparion dietrichi
Clavel et al.	2012	Mesowear II	extinct	Mammalia	Placentalia	Perissodactyla	Equidae	Equinae	Hippotherium	brachypus	Grazer	Hippotherium brachypus
Clavel et al.	2012	Mesowear II	extinct	Mammalia	Placentalia	Artiodactyla	Bovidae		Miotragocerus	gaudryi	Mixed	Miotragocerus gaudryi
Clavel et al.	2012	Mesowear II	extinct	Mammalia	Placentalia	Artiodactyla	Bovidae		Palaeoreas	lindermayeri	Grass-dominated mixed	Palaeoreas lindermayeri
Clavel et al.	2012	Mesowear II	extinct	Mammalia	Placentalia	Artiodactyla	Bovidae	Bovinae	Tragoportax	amalthea	Mixed	Tragoportax amalthea
Clavel et al.	2012	Mesowear II	extinct	Mammalia	Placentalia	Artiodactyla	Bovidae	Bovinae	Tragoportax	rugosifrons	Mixed	Tragoportax rugosifrons
Clavel et al.	2012	Mesowear II	extinct	Mammalia	Placentalia	Artiodactyla	Bovidae	Bovinae	Tragoportax	sp.	Grass-dominated mixed	Tragoportax sp.
Clavel et al.	2012	Mesowear II	fossil	Mammalia	Placentalia	Artiodactyla	Bovidae	Antilopinae	Gazella	sp.	Grazer/Mixed	Gazella sp.
Croft & Weinstein	2008	Mesowear II	extinct	Mammalia		Notoungulata	Archaeohyracidae		Archaeohyrax	sp.	Grazer/Mixed	Archaeohyrax sp.
Croft & Weinstein	2008	Mesowear II	extinct	Mammalia		Notoungulata	Interatheriidae		Federicoanaya	sallaensis	Mixed	Federicoanaya sallaensis
Croft & Weinstein	2008	Mesowear II	extinct	Mammalia		Notoungulata	Mesotheriidae		Trachytherus	alloxus	Grazer	Trachytherus alloxus
Croitor & Kaiser	2002	Mesowear I	extinct	Mammalia	Placentalia	Artiodactyla	Cervidae	Cervinae	Eucladoceros	ctenoides	Fresh grass	Eucladoceros ctenoides
Croitor & Kaiser	2002	Mesowear I	extinct	Mammalia	Placentalia	Artiodactyla	Cervidae		Metacervoceros	rhenanus	Fresh grass	Metacervoceros rhenanus
Curran & Haile-Selassie	2016	Mesowear II	extant_f	Mammalia	Placentalia	Artiodactyla	Giraffidae				Browser
Curran & Haile-Selassie	2016	Mesowear II	extinct	Mammalia	Placentalia	Perissodactyla	Equidae				Grazer
Curran & Haile-Selassie	2016	Mesowear II	extinct	Mammalia	Placentalia	Perissodactyla	Equidae	Equinae	Eurygnathohippus	sp.	Grazer	Eurygnathohippus sp.
Curran & Haile-Selassie	2016	Mesowear II	fossil	Mammalia	Placentalia	Artiodactyla	Bovidae	Aepycerotinae			Mixed
Curran & Haile-Selassie	2016	Mesowear II	fossil	Mammalia	Placentalia	Artiodactyla	Bovidae	Hippotraginae			Grazer
Curran & Haile-Selassie	2016	Mesowear II	fossil	Mammalia	Placentalia	Artiodactyla	Bovidae	Antilopinae			Browser/Mixed
Curran & Haile-Selassie	2016	Mesowear II	fossil	Mammalia	Placentalia	Artiodactyla	Bovidae	Antilopinae			Browser
Curran & Haile-Selassie	2016	Mesowear II	fossil	Mammalia	Placentalia	Artiodactyla	Bovidae	Bovinae			Browser
Curran & Haile-Selassie	2016	Mesowear II	fossil	Mammalia	Placentalia	Artiodactyla	Bovidae	Bovinae			Browser
Curran & Haile-Selassie	2016	Mesowear II	fossil	Mammalia	Placentalia	Artiodactyla	Bovidae	Hippotraginae			Grazer
Curran & Haile-Selassie	2016	Mesowear II	fossil	Mammalia	Placentalia	Artiodactyla	Bovidae	Reduncinae			Grazer/Mixed
Curran & Haile-Selassie	2016	Mesowear II	fossil	Mammalia	Placentalia	Artiodactyla	Bovidae				Browser/Mixed
Danowitz et al.	2016	Mesowear II and III	extant-wild	Mammalia	Placentalia	Artiodactyla	Cervidae	Capreolinae	Alces	alces	Browser	Alces alces
Danowitz et al.	2016	Mesowear II and III	extant-wild	Mammalia	Placentalia	Artiodactyla	Cervidae	Cervinae	Cervus	canadensis	Mixed	Cervus canadensis
Danowitz et al.	2016	Mesowear II and III	extant-wild	Mammalia	Placentalia	Artiodactyla	Bovidae	Hippotraginae	Connochaetes	taurinus	Grazer	Connochaetes taurinus
Danowitz et al.	2016	Mesowear II and III	extant-wild	Mammalia	Placentalia	Artiodactyla	Bovidae	Antilopinae	Gazella	granti	Mixed	Gazella granti
Danowitz et al.	2016	Mesowear II and III	extant-wild	Mammalia	Placentalia	Artiodactyla	Giraffidae		Giraffa	camelopardalis	Browser	Giraffa camelopardalis
Danowitz et al.	2016	Mesowear II and III	extant-wild	Mammalia	Placentalia	Artiodactyla	Bovidae	Reduncinae	Kobus	ellipsiprymnus	Grazer	Kobus ellipsiprymnus
Danowitz et al.	2016	Mesowear II and III	extant-wild	Mammalia	Placentalia	Artiodactyla	Giraffidae		Okapia	johnstoni	Browser	Okapia johnstoni
Danowitz et al.	2016	Mesowear II and III	extant-wild	Mammalia	Placentalia	Artiodactyla	Bovidae	Antilopinae	Ourebia	ourebi	Mixed	Ourebia ourebi
Danowitz et al.	2016	Mesowear II and III	extinct	Mammalia	Placentalia	Artiodactyla	Giraffidae		Alcicephalus	neumayri	Browser	Alcicephalus neumayri
Danowitz et al.	2016	Mesowear II and III	extinct	Mammalia	Placentalia	Artiodactyla	Giraffidae	Bohilahinae	Bohlinia	attica	Browser/Mixed	Bohlinia attica
Danowitz et al.	2016	Mesowear II and III	extinct	Mammalia	Placentalia	Artiodactyla	Giraffidae	Bohilahinae	Bohlinia	sp.	Browser	Bohlinia sp.
Danowitz et al.	2016	Mesowear II and III	extinct	Mammalia	Placentalia	Artiodactyla	Giraffidae	Silvantheriine	Bramatherium	sp.	Browse-dominated mixed	Bramatherium sp.
Danowitz et al.	2016	Mesowear II and III	extinct	Mammalia	Placentalia	Artiodactyla	Giraffidae	Silvantheriine	Helladotherium	duvernoyi	Browse-dominated mixed	Helladotherium duvernoyi
Danowitz et al.	2016	Mesowear II and III	extinct	Mammalia	Placentalia	Artiodactyla	Giraffidae		Honanotherium	schlosseri	Mixed	Honanotherium schlosseri
Danowitz et al.	2016	Mesowear II and III	extinct	Mammalia	Placentalia	Artiodactyla	Giraffidae		Honanotherium	sp.	Mixed	Honanotherium sp.
Danowitz et al.	2016	Mesowear II and III	extinct	Mammalia	Placentalia	Artiodactyla	Giraffidae		Palaeotragus	coelophrys	Mixed	Palaeotragus coelophrys
Danowitz et al.	2016	Mesowear II and III	extinct	Mammalia	Placentalia	Artiodactyla	Giraffidae		Palaeotragus	rouenii	Browser	Palaeotragus rouenii
Danowitz et al.	2016	Mesowear II and III	extinct	Mammalia	Placentalia	Artiodactyla	Giraffidae		Samotherium	boissieri	Mixed	Samotherium boissieri
Danowitz et al.	2016	Mesowear II and III	extinct	Mammalia	Placentalia	Artiodactyla	Giraffidae		Samotherium	major	Browser	Samotherium major
Danowitz et al.	2016	Mesowear II and III	extinct	Mammalia	Placentalia	Artiodactyla	Giraffidae		Samotherium	sinense	Grazer	Samotherium sinense
Danowitz et al.	2016	Mesowear II and III	extinct	Mammalia	Placentalia	Artiodactyla	Giraffidae		Samotherium	sp.	Browser/Mixed	Samotherium sp.
Danowitz et al.	2016	Mesowear II and III	extinct	Mammalia	Placentalia	Artiodactyla	Giraffidae		Schansitherium	decipiens	Mixed	Schansitherium decipiens
Danowitz et al.	2016	Mesowear II and III	extinct	Mammalia	Placentalia	Artiodactyla	Giraffidae		Schansitherium	tafeli	Browser/Mixed	Schansitherium tafeli
Daujeard et al.	2019	Mesowear II	extant_a	Mammalia	Placentalia	Perissodactyla	Equidae	Equinae	Equus	ferus	Grazer	Equus ferus
Daujeard et al.	2019	Mesowear II	extant_a	Mammalia	Placentalia	Artiodactyla	Cervidae	Cervinae	Rangifer	tarandus	Mixed	Rangifer tarandus
DeMiguel	2016	Mesowear II	extinct	Mammalia	Placentalia	Artiodactyla	Cervidae		Hoplitomeryx	sp.	Browser	Hoplitomeryx sp.
DeMiguel & Rook	2018	Mesowear II	extinct	Mammalia	Placentalia	Artiodactyla	Bovidae		Etruria	viallii	Browser	Etruria viallii
DeMiguel & Rook	2018	Mesowear II	extinct	Mammalia	Placentalia	Perissodactyla	Equidae	Equinae	Hippotherium	malpassii	Grazer	Hippotherium malpassii
DeMiguel & Rook	2018	Mesowear II	extinct	Mammalia	Placentalia	Artiodactyla	Bovidae		Maremmia	haupti	Grass-dominated mixed	Maremmia haupti
DeMiguel & Rook	2018	Mesowear II	extinct	Mammalia	Placentalia	Artiodactyla	Cervidae		Paracervulus	australis	Browser	Paracervulus australis
DeMiguel & Rook	2018	Mesowear II	extinct	Mammalia	Placentalia	Artiodactyla	Cervidae		Procapreolus	loczyi	Mixed	Procapreolus loczyi
DeMiguel & Rook	2018	Mesowear II	extinct	Mammalia	Placentalia	Artiodactyla	Bovidae		Turritragus	casteanensis	Mixed	Turritragus casteanensis
DeMiguel & Rook	2018	Mesowear II	extinct	Mammalia	Placentalia	Artiodactyla	Cervidae	Moschidae	Tuscomeryx	huerzeleri	Mixed	Tuscomeryx huerzeleri
DeMiguel & Rook	2018	Mesowear II	extinct	Mammalia	Placentalia	Artiodactyla	Bovidae		Tyrrhenotragus	gracillimus	Browser	Tyrrhenotragus gracillimus
DeMiguel & Rook	2018	Mesowear II	extinct	Mammalia	Placentalia	Artiodactyla	Giraffidae		Umbrotherium	azzarolii	Browser	Umbrotherium azzarolii
DeMiguel & Rook	2018	Mesowear II	fossil	Mammalia	Placentalia	Artiodactyla	Bovidae	Antilopinae
DeMiguel et al.	2008	Mesowear I	extinct	Mammalia	Placentalia	Artiodactyla	Cervidae		Procervulus	ginsburgi	Mixed	Procervulus ginsburgi
DeMiguel et al.	2010	Mesowear II	extinct	Mammalia	Placentalia	Artiodactyla	Cervidae		Procervulus	sp.	Mixed	Procervulus sp.
DeMiguel et al.	2010	Mesowear II	extinct	Mammalia	Placentalia	Artiodactyla	Capridae		Tethytragus	sp.	Grazer/Mixed	Tethytragus sp.
DeMiguel et al.	2011	Mesowear I and II	extinct	Mammalia	Placentalia	Artiodactyla	Bovidae	Bovinae	Eotragus	sansaniensis	Browser	Eotragus sansaniensis
DeMiguel et al.	2011	Mesowear I and II	extinct	Mammalia	Placentalia	Artiodactyla	Cervidae		Euprox	furcatus	Mixed	Euprox furcatus
DeMiguel et al.	2011	Mesowear I and II	extinct	Mammalia	Placentalia	Artiodactyla	Cervidae		Euprox	sp.	Browser	Euprox sp.
DeMiguel et al.	2011	Mesowear I and II	extinct	Mammalia	Placentalia	Artiodactyla	Cervidae		Heteroprox	larteti	Mixed	Heteroprox larteti
DeMiguel et al.	2011	Mesowear I and II	extinct	Mammalia	Placentalia	Artiodactyla	Bovidae		Samotragus	pilgrimi	Mixed	Samotragus pilgrimi
DeMiguel et al.	2011	Mesowear I and II	extinct	Mammalia	Placentalia	Artiodactyla	Capridae		Tethytragus	langai	Fresh grass	Tethytragus langai
DeMiguel et al.	2011	Mesowear I and II	fossil	Mammalia	Placentalia	Artiodactyla	Bovidae				Mixed
DeMiguel et al.	2011	Mesowear I and II	fossil	Mammalia	Placentalia	Artiodactyla
DeMiguel et al.	2012	Mesowear II	extinct	Mammalia	Placentalia	Artiodactyla	Hypertragulidae		Andegameryx	sp.	Mixed	Andegameryx sp.
DeMiguel et al.	2012	Mesowear II	extinct	Mammalia	Placentalia	Artiodactyla	Cervidae		Procervulus	sp.	Mixed	Procervulus sp.
DeMiguel et al.	2019	Mesowear II	extinct	Mammalia	Placentalia	Artiodactyla	Bovidae	Caprinae	Aragoral	mudejar	Mixed	Aragoral mudejar
DeMiguel et al.	2019	Mesowear II	extinct	Mammalia	Placentalia	Artiodactyla	Bovidae	Antilopinae	Gazella	deperdita	Browser	Gazella deperdita
DeMiguel et al.	2019	Mesowear II	extinct	Mammalia	Placentalia	Artiodactyla	Bovidae	Antilopinae	Hispanodorcas	sp.	Browser	Hispanodorcas sp.
DeMiguel et al.	2019	Mesowear II	extinct	Mammalia	Placentalia	Artiodactyla	Bovidae	Antilopinae	Hispanodorcas	torrubiae	Mixed	Hispanodorcas torrubiae
DeMiguel et al.	2019	Mesowear II	extinct	Mammalia	Placentalia	Artiodactyla	Cervidae		Lucentia	pierensis	Mixed	Lucentia pierensis
DeMiguel et al.	2019	Mesowear II	extinct	Mammalia	Placentalia	Artiodactyla	Cervidae		Pliocervus	matheroni	Browser/Mixed	Pliocervus matheroni
DeMiguel et al.	2019	Mesowear II	extinct	Mammalia	Placentalia	Artiodactyla	Cervidae		Pliocervus	turolensis	Browser/Mixed	Pliocervus turolensis
DeMiguel et al.	2019	Mesowear II	extinct	Mammalia	Placentalia	Artiodactyla	Bovidae	Bovinae	Tragoportax	gaudryi	Grass-dominated mixed	Tragoportax gaudryi
DeMiguel et al.	2019	Mesowear II	extinct	Mammalia	Placentalia	Artiodactyla	Bovidae	Bovinae	Tragoportax	sp.	Mixed	Tragoportax sp.
DeMiguel et al.	2019	Mesowear II	extinct	Mammalia	Placentalia	Artiodactyla	Cervidae		Turiacemas	concudensis	Mixed	Turiacemas concudensis
DeMiguel et al.	2019	Mesowear II	fossil	Mammalia	Placentalia	Artiodactyla	Bovidae	Bovinae			Browser
DeSantis et al.	2018	Mesowear I and II	extant-wild	Mammalia	Marsupialia	Diprotodontia	Macropodidae	Macropodinae	Macropus	fuliginosis	Grazer/Mixed	Macropus fuliginosis
DeSantis et al.	2018	Mesowear I and II	extant-wild	Mammalia	Marsupialia	Diprotodontia	Macropodidae	Macropodinae	Macropus	giganteus	Grazer/Mixed	Macropus giganteus
DeSantis et al.	2018	Mesowear I and II	extant-wild	Mammalia	Marsupialia	Diprotodontia	Phascolarctidae		Phascolarctos	cinereus	Browser	Phascolarctos cinereus
Diana et al.	2019	Mesowear II	extant_f	Mammalia	Placentalia	Artiodactyla	Cervidae	Cervinae	Cervus	elaphus	Browser	Cervus elaphus
Diana et al.	2019	Mesowear II	extant_f	Mammalia	Placentalia	Artiodactyla	Cervidae	Cervinae	Dama	dama	Mixed	Dama dama
Diana et al.	2019	Mesowear II	extant_f	Mammalia	Placentalia	Perissodactyla	Equidae	Equinae	Equus	ferus	Grass-dominated mixed	Equus ferus
Diana et al.	2019	Mesowear II	extinct	Mammalia	Placentalia	Artiodactyla	Bovidae	Antilopinae	Bison	priscus	Mixed	Bison priscus
Diana et al.	2019	Mesowear II	extinct	Mammalia	Placentalia	Artiodactyla	Bovidae	Antilopinae	Bos	primigenius	Mixed	Bos primigenius
Diana et al.	2019	Mesowear II	extinct	Mammalia	Placentalia	Perissodactyla	Rhinocerotidae	Dicerorhinini	Coelodonta	antiquitatis	Grazer	Coelodonta antiquitatis
Diana et al.	2019	Mesowear II	extinct	Mammalia	Placentalia	Perissodactyla	Equidae	Equinae	Equus	hydruntinus	Mixed	Equus hydruntinus
Diana et al.	2019	Mesowear II	extinct	Mammalia	Placentalia	Perissodactyla	Equidae	Equinae	Equus	mosbachensis	Mixed	Equus mosbachensis
Diana et al.	2019	Mesowear II	extinct	Mammalia	Placentalia	Artiodactyla	Cervidae	Cervinae	Megaloceros	giganteus	Mixed	Megaloceros giganteus
Diana et al.	2019	Mesowear II	extinct	Mammalia	Placentalia	Perissodactyla	Rhinocerotidae	Rhinocerotinae	Stephanorhinus	hemitoechus	Mixed	Stephanorhinus hemitoechus
Diana et al.	2019	Mesowear II	extinct	Mammalia	Placentalia	Perissodactyla	Rhinocerotidae	Rhinocerotinae	Stephanorhinus	kirchbergensis	Browser	Stephanorhinus kirchbergensis
Diana et al.	2019	Mesowear II	extinct	Mammalia	Placentalia	Perissodactyla	Rhinocerotidae	Rhinocerotinae	Stephanorhinus	sp.	Mixed	Stephanorhinus sp.
Diaz-Sibaja et al.	2018	Mesowear I, II, and III	extinct	Mammalia	Placentalia	Artiodactyla	Bovidae	Bovinae	Bison	antiquus	Grazer/Mixed	Bison antiquus
Domínguez-Rodrigo et al.	2019	Mesowear II - ruler	extinct	Mammalia	Placentalia	Artiodactyla	Bovidae	Antilopinae	Antidorcas	recki	Mixed	Antidorcas recki
Domínguez-Rodrigo et al.	2019	Mesowear II - ruler	extinct	Mammalia	Placentalia	Artiodactyla	Bovidae	Reduncinae	Kobus	sigmoidalis	Mixed	Kobus sigmoidalis
Domínguez-Rodrigo et al.	2019	Mesowear II - ruler	extinct	Mammalia	Placentalia	Artiodactyla	Bovidae	Hippotraginae	Megalotragus	kattwinkeli	Grazer	Megalotragus kattwinkeli
Domínguez-Rodrigo et al.	2019	Mesowear II - ruler	extinct	Mammalia	Placentalia	Artiodactyla	Bovidae	Hippotraginae	Parmularius	altidens	Grazer	Parmularius altidens
Domínguez-Rodrigo et al.	2019	Mesowear II - ruler	extinct	Mammalia	Placentalia	Artiodactyla	Bovidae	Bovinae	Pelorovis	olduvayensis	Grazer	Pelorovis olduvayensis
Domínguez-Rodrigo et al.	2019	Mesowear II - ruler	fossil	Mammalia	Placentalia	Artiodactyla	Bovidae	Hippotraginae	Connochaetes	sp.	Grazer	Connochaetes sp.
Dumouchel & Bobe	2019	Mesowear I and II	fossil	Mammalia	Placentalia	Artiodactyla	Bovidae	Aepycerotinae			Grazer
Dumouchel & Bobe	2019	Mesowear I and II	fossil	Mammalia	Placentalia	Artiodactyla	Bovidae	Hippotraginae			Mixed
Dumouchel & Bobe	2019	Mesowear I and II	fossil	Mammalia	Placentalia	Artiodactyla	Bovidae	Antilopinae			Mixed
Dumouchel & Bobe	2019	Mesowear I and II	fossil	Mammalia	Placentalia	Artiodactyla	Bovidae	Antilopinae			Mixed
Dumouchel & Bobe	2019	Mesowear I and II	fossil	Mammalia	Placentalia	Artiodactyla	Bovidae	Bovinae			Browser
Dumouchel & Bobe	2019	Mesowear I and II	fossil	Mammalia	Placentalia	Artiodactyla	Bovidae	Bovinae			Mixed
Dumouchel & Bobe	2019	Mesowear I and II	fossil	Mammalia	Placentalia	Artiodactyla	Bovidae	Hippotraginae			Mixed
Dumouchel & Bobe	2019	Mesowear I and II	fossil	Mammalia	Placentalia	Perissodactyla	Rhinocerotidae	Rhinocerotinae	Ceratotherium	sp.	Grazer	Ceratotherium sp.
Eronen et al.	2010	Mesowear I	extinct	Mammalia	Placentalia	Perissodactyla	Equidae	Equinae	Anchitherium	aurelianense	Mixed	Anchitherium aurelianense
Eronen et al.	2010	Mesowear I	extinct	Mammalia	Placentalia	Perissodactyla	Equidae	Equinae	Anchitherium	castellanum	Mixed	Anchitherium castellanum
Eronen et al.	2010	Mesowear I	extinct	Mammalia	Placentalia	Perissodactyla	Equidae	Equinae	Anchitherium	sp.	Mixed	Anchitherium sp.
Eronen et al.	2014	Mesowear I	extinct	Mammalia	Placentalia	Perissodactyla	Rhinocerotidae	Aceratheriinae	Acerorhinus	sp.	Varies	Acerorhinus sp.
Eronen et al.	2014	Mesowear I	extinct	Mammalia	Placentalia	Artiodactyla	Cervidae		Cervavitus	sp.	Varies	Cervavitus sp.
Eronen et al.	2014	Mesowear I	extinct	Mammalia	Placentalia	Perissodactyla	Rhinocerotidae	Aceratheriinae	Chilotherium	sp.	Varies	Chilotherium sp.
Eronen et al.	2014	Mesowear I	extinct	Mammalia	Placentalia	Artiodactyla	Cervidae		Eostyloceros	blainvillei	Varies	Eostyloceros blainvillei
Eronen et al.	2014	Mesowear I	extinct	Mammalia	Placentalia	Perissodactyla	Equidae		Hipparion	sp.	Varies	Hipparion sp.
Eronen et al.	2014	Mesowear I	extinct	Mammalia	Placentalia	Artiodactyla	Giraffidae		Honanotherium	sp.	Varies	Honanotherium sp.
Eronen et al.	2014	Mesowear I	extinct	Mammalia	Placentalia	Artiodactyla	Giraffidae		Palaeotragus	sp.	Varies	Palaeotragus sp.
Eronen et al.	2014	Mesowear I	extinct	Mammalia	Placentalia	Artiodactyla	Bovidae	Caprinae	Plesiaddax	sp.	Varies	Plesiaddax sp.
Eronen et al.	2014	Mesowear I	extinct	Mammalia	Placentalia	Artiodactyla	Giraffidae		Samotherium	sp.	Varies	Samotherium sp.
Eronen et al.	2014	Mesowear I	extinct	Mammalia	Placentalia	Artiodactyla	Bovidae		Urmiatherium	sp.	Varies	Urmiatherium sp.
Eronen et al.	2014	Mesowear I	fossil	Mammalia	Placentalia	Artiodactyla	Bovidae	Antilopinae	Gazella	sp.	Varies	Gazella sp.
Eronen et al.	2014	Mesowear I	fossil	Mammalia	Placentalia	Artiodactyla	Bovidae		Sinotragus	sp.	Varies	Sinotragus sp.
Eronen et al.	2014	Mesowear I	fossil	Mammalia	Placentalia	Artiodactyla	Bovidae		Tragoreas	sp.	Varies	Tragoreas sp.
Faith	2011	Mesowear I	extant_f	Mammalia	Placentalia	Artiodactyla	Bovidae	Antilopinae	Raphicerus	melanotis	Varies	Raphicerus melanotis
Faith et al.	2011	Mesowear I	extinct	Mammalia	Placentalia	Artiodactyla	Bovidae	Hippotraginae	Rusingoryx	atopocranion	Grazer	Rusingoryx atopocranion
Fortelius & Solounias	2000	Mesowear I	extant-wild	Mammalia	Placentalia	Artiodactyla	Bovidae	Aepycerotinae	Aepyceros	melampus	Mixed	Aepyceros melampus
Fortelius & Solounias	2000	Mesowear I	extant-wild	Mammalia	Placentalia	Artiodactyla	Bovidae	Hippotraginae	Alcelaphus	buselaphus	Grazer	Alcelaphus buselaphus
Fortelius & Solounias	2000	Mesowear I	extant-wild	Mammalia	Placentalia	Artiodactyla	Bovidae	Hippotraginae	Alcelaphus	lichtensteini	Grazer	Alcelaphus lichtensteini
Fortelius & Solounias	2000	Mesowear I	extant-wild	Mammalia	Placentalia	Artiodactyla	Cervidae	Capreolinae	Alces	alces	Browser	Alces alces
Fortelius & Solounias	2000	Mesowear I	extant-wild	Mammalia	Placentalia	Artiodactyla	Bovidae	Antilopinae	Ammodorcas	clarkei	Browser	Ammodorcas clarkei
Fortelius & Solounias	2000	Mesowear I	extant-wild	Mammalia	Placentalia	Artiodactyla	Bovidae	Antilopinae	Antidorcas	marsupialis	Mixed	Antidorcas marsupialis
Fortelius & Solounias	2000	Mesowear I	extant-wild	Mammalia	Placentalia	Artiodactyla	Antilocapridae	Antilocaprinae	Antilocapra	americana	Browser	Antilocapra americana
Fortelius & Solounias	2000	Mesowear I	extant-wild	Mammalia	Placentalia	Artiodactyla	Cervidae	Cervinae	Axis	axis	Mixed	Axis axis
Fortelius & Solounias	2000	Mesowear I	extant-wild	Mammalia	Placentalia	Artiodactyla	Cervidae	Cervinae	Axis	porcinus	Mixed	Axis porcinus
Fortelius & Solounias	2000	Mesowear I	extant-wild	Mammalia	Placentalia	Artiodactyla	Bovidae	Bovinae	Bison	bison	Grazer	Bison bison
Fortelius & Solounias	2000	Mesowear I	extant-wild	Mammalia	Placentalia	Artiodactyla	Bovidae	Bovinae	Boselaphus	tragocamelus	Mixed	Boselaphus tragocamelus
Fortelius & Solounias	2000	Mesowear I	extant-wild	Mammalia	Placentalia	Artiodactyla	Bovidae	Caprinae	Budorcas	taxicolor	Mixed	Budorcas taxicolor
Fortelius & Solounias	2000	Mesowear I	extant-wild	Mammalia	Placentalia	Artiodactyla	Camelidae		Camelus	dromedarius	Mixed	Camelus dromedarius
Fortelius & Solounias	2000	Mesowear I	extant-wild	Mammalia	Placentalia	Artiodactyla	Bovidae	Caprinae	Capra	ibex	Mixed	Capra ibex
Fortelius & Solounias	2000	Mesowear I	extant-wild	Mammalia	Placentalia	Artiodactyla	Cervidae	Capreolinae	Capreolus	capreolus	Browser	Capreolus capreolus
Fortelius & Solounias	2000	Mesowear I	extant-wild	Mammalia	Placentalia	Artiodactyla	Bovidae	Caprinae	Capricornis	sumatraensis	Mixed	Capricornis sumatraensis
Fortelius & Solounias	2000	Mesowear I	extant-wild	Mammalia	Placentalia	Artiodactyla	Bovidae	Cephalophinae	Cephalophus	dorsalis	Browser	Cephalophus dorsalis
Fortelius & Solounias	2000	Mesowear I	extant-wild	Mammalia	Placentalia	Artiodactyla	Bovidae	Cephalophinae	Cephalophus	natalensis	Browser	Cephalophus natalensis
Fortelius & Solounias	2000	Mesowear I	extant-wild	Mammalia	Placentalia	Artiodactyla	Bovidae	Cephalophinae	Cephalophus	niger	Browser	Cephalophus niger
Fortelius & Solounias	2000	Mesowear I	extant-wild	Mammalia	Placentalia	Artiodactyla	Bovidae	Cephalophinae	Cephalophus	nigrifrons	Browser	Cephalophus nigrifrons
Fortelius & Solounias	2000	Mesowear I	extant-wild	Mammalia	Placentalia	Artiodactyla	Bovidae	Cephalophinae	Cephalophus	silvicultor	Browser	Cephalophus silvicultor
Fortelius & Solounias	2000	Mesowear I	extant-wild	Mammalia	Placentalia	Perissodactyla	Rhinocerotidae	Rhinocerotinae	Ceratotherium	simum	Grazer	Ceratotherium simum
Fortelius & Solounias	2000	Mesowear I	extant-wild	Mammalia	Placentalia	Artiodactyla	Cervidae	Cervinae	Cervus	canadensis	Mixed	Cervus canadensis
Fortelius & Solounias	2000	Mesowear I	extant-wild	Mammalia	Placentalia	Artiodactyla	Cervidae	Cervinae	Cervus	duvauceli	Mixed	Cervus duvauceli
Fortelius & Solounias	2000	Mesowear I	extant-wild	Mammalia	Placentalia	Artiodactyla	Cervidae	Cervinae	Cervus	unicolor	Mixed	Cervus unicolor
Fortelius & Solounias	2000	Mesowear I	extant-wild	Mammalia	Placentalia	Artiodactyla	Bovidae	Hippotraginae	Connochaetes	taurinus	Grazer	Connochaetes taurinus
Fortelius & Solounias	2000	Mesowear I	extant-wild	Mammalia	Placentalia	Artiodactyla	Bovidae	Hippotraginae	Damaliscus	lunatus	Grazer	Damaliscus lunatus
Fortelius & Solounias	2000	Mesowear I	extant-wild	Mammalia	Placentalia	Hyracoidea	Procavidae		Dendrohyrax	arboreus	Browser	Dendrohyrax arboreus
Fortelius & Solounias	2000	Mesowear I	extant-wild	Mammalia	Placentalia	Hyracoidea	Procavidae		Dendrohyrax	dorsalis	Browser	Dendrohyrax dorsalis
Fortelius & Solounias	2000	Mesowear I	extant-wild	Mammalia	Placentalia	Perissodactyla	Rhinocerotidae		Dicerorhinus	sumatrensis	Browser	Dicerorhinus sumatrensis
Fortelius & Solounias	2000	Mesowear I	extant-wild	Mammalia	Placentalia	Perissodactyla	Rhinocerotidae		Diceros	bicornis	Browser	Diceros bicornis
Fortelius & Solounias	2000	Mesowear I	extant-wild	Mammalia	Placentalia	Perissodactyla	Equidae	Equinae	Equus	burchelli	Grazer	Equus burchelli
Fortelius & Solounias	2000	Mesowear I	extant-wild	Mammalia	Placentalia	Perissodactyla	Equidae	Equinae	Equus	grevyi	Grazer	Equus grevyi
Fortelius & Solounias	2000	Mesowear I	extant-wild	Mammalia	Placentalia	Artiodactyla	Bovidae	Antilopinae	Gazella	granti	Mixed	Gazella granti
Fortelius & Solounias	2000	Mesowear I	extant-wild	Mammalia	Placentalia	Artiodactyla	Bovidae	Antilopinae	Gazella	thomsoni	Mixed	Gazella thomsoni
Fortelius & Solounias	2000	Mesowear I	extant-wild	Mammalia	Placentalia	Artiodactyla	Giraffidae		Giraffa	camelopardalis	Browser	Giraffa camelopardalis
Fortelius & Solounias	2000	Mesowear I	extant-wild	Mammalia	Placentalia	Hyracoidea	Procavidae		Heterohyrax	brucei	Browser	Heterohyrax brucei
Fortelius & Solounias	2000	Mesowear I	extant-wild	Mammalia	Placentalia	Artiodactyla	Bovidae	Hippotraginae	Hippotragus	equinus	Grazer	Hippotragus equinus
Fortelius & Solounias	2000	Mesowear I	extant-wild	Mammalia	Placentalia	Artiodactyla	Bovidae	Hippotraginae	Hippotragus	niger	Grazer	Hippotragus niger
Fortelius & Solounias	2000	Mesowear I	extant-wild	Mammalia	Placentalia	Artiodactyla	Tragulidae		Hyaemoschus	aquaticus	Browser	Hyaemoschus aquaticus
Fortelius & Solounias	2000	Mesowear I	extant-wild	Mammalia	Placentalia	Artiodactyla	Bovidae	Reduncinae	Kobus	ellipsiprymnus	Fresh grass	Kobus ellipsiprymnus
Fortelius & Solounias	2000	Mesowear I	extant-wild	Mammalia	Placentalia	Artiodactyla	Camelidae		Lama	glama	Mixed	Lama glama
Fortelius & Solounias	2000	Mesowear I	extant-wild	Mammalia	Placentalia	Artiodactyla	Camelidae		Lama	vicugna	Mixed	Lama vicugna
Fortelius & Solounias	2000	Mesowear I	extant-wild	Mammalia	Placentalia	Artiodactyla	Bovidae	Antilopinae	Litocranius	walleri	Browser	Litocranius walleri
Fortelius & Solounias	2000	Mesowear I	extant-wild	Mammalia	Placentalia	Artiodactyla	Cervidae	Capreolinae	Odocoileus	hemonius	Browser	Odocoileus hemonius
Fortelius & Solounias	2000	Mesowear I	extant-wild	Mammalia	Placentalia	Artiodactyla	Cervidae	Capreolinae	Odocoileus	virginianus	Browser	Odocoileus virginianus
Fortelius & Solounias	2000	Mesowear I	extant-wild	Mammalia	Placentalia	Artiodactyla	Giraffidae		Okapia	johnstoni	Browser	Okapia johnstoni
Fortelius & Solounias	2000	Mesowear I	extant-wild	Mammalia	Placentalia	Artiodactyla	Bovidae	Antilopinae	Ourebia	ourebi	Mixed	Ourebia ourebi
Fortelius & Solounias	2000	Mesowear I	extant-wild	Mammalia	Placentalia	Artiodactyla	Bovidae	Caprinae	Ovibos	moschatus	Mixed	Ovibos moschatus
Fortelius & Solounias	2000	Mesowear I	extant-wild	Mammalia	Placentalia	Artiodactyla	Bovidae	Caprinae	Ovis	canadensis	Mixed	Ovis canadensis
Fortelius & Solounias	2000	Mesowear I	extant-wild	Mammalia	Placentalia	Hyracoidea	Procavidae		Procavia	capensis	Grazer	Procavia capensis
Fortelius & Solounias	2000	Mesowear I	extant-wild	Mammalia	Placentalia	Artiodactyla	Bovidae	Reduncinae	Redunca	fulforufula	Mixed	Redunca fulforufula
Fortelius & Solounias	2000	Mesowear I	extant-wild	Mammalia	Placentalia	Artiodactyla	Bovidae	Reduncinae	Redunca	redunca	Fresh grass	Redunca redunca
Fortelius & Solounias	2000	Mesowear I	extant-wild	Mammalia	Placentalia	Perissodactyla	Rhinocerotidae		Rhinoceros	sondaicus	Browser	Rhinoceros sondaicus
Fortelius & Solounias	2000	Mesowear I	extant-wild	Mammalia	Placentalia	Perissodactyla	Rhinocerotidae		Rhinoceros	unicornis	Mixed	Rhinoceros unicornis
Fortelius & Solounias	2000	Mesowear I	extant-wild	Mammalia	Placentalia	Artiodactyla	Bovidae	Antilopinae	Saiga	tatarica	Mixed	Saiga tatarica
Fortelius & Solounias	2000	Mesowear I	extant-wild	Mammalia	Placentalia	Artiodactyla	Bovidae	Bovinae	Syncerus	caffer	Mixed	Syncerus caffer
Fortelius & Solounias	2000	Mesowear I	extant-wild	Mammalia	Placentalia	Artiodactyla	Bovidae	Bovinae	Taurotragus	oryx	Mixed	Taurotragus oryx
Fortelius & Solounias	2000	Mesowear I	extant-wild	Mammalia	Placentalia	Artiodactyla	Bovidae	Bovinae	Tetracerus	quadricornis	Mixed	Tetracerus quadricornis
Fortelius & Solounias	2000	Mesowear I	extant-wild	Mammalia	Placentalia	Artiodactyla	Bovidae	Bovinae	Tragelaphus	angasii	Mixed	Tragelaphus angasii
Fortelius & Solounias	2000	Mesowear I	extant-wild	Mammalia	Placentalia	Artiodactyla	Bovidae	Bovinae	Tragelaphus	eurycerus	Browser	Tragelaphus eurycerus
Fortelius & Solounias	2000	Mesowear I	extant-wild	Mammalia	Placentalia	Artiodactyla	Bovidae	Bovinae	Tragelaphus	eurycerus	Mixed	Tragelaphus eurycerus
Fortelius & Solounias	2000	Mesowear I	extant-wild	Mammalia	Placentalia	Artiodactyla	Bovidae	Bovinae	Tragelaphus	imberbis	Mixed	Tragelaphus imberbis
Fortelius & Solounias	2000	Mesowear I	extant-wild	Mammalia	Placentalia	Artiodactyla	Bovidae	Bovinae	Tragelaphus	scriptus	Mixed	Tragelaphus scriptus
Fortelius & Solounias	2000	Mesowear I	extant-wild	Mammalia	Placentalia	Artiodactyla	Bovidae	Bovinae	Tragelaphus	strepsiceros	Browser	Tragelaphus strepsiceros
Fortelius & Solounias	2000	Mesowear I	extinct	Mammalia	Placentalia	Perissodactyla	Equidae		Cormohipparion	goorisi	Grazer	Cormohipparion goorisi
Fortelius & Solounias	2000	Mesowear I	extinct	Mammalia	Placentalia	Perissodactyla	Equidae		Cormohipparion	proboscideum	Browser/Mixed	Cormohipparion proboscideum
Fortelius & Solounias	2000	Mesowear I	extinct	Mammalia	Placentalia	Perissodactyla	Equidae		Cormohipparion	quinni	Grass-dominated mixed	Cormohipparion quinni
Fortelius & Solounias	2000	Mesowear I	extinct	Mammalia	Placentalia	Perissodactyla	Equidae	Equinae	Merychippus	insignis	Grass-dominated mixed	Merychippus insignis
Fortelius & Solounias	2000	Mesowear I	extinct	Mammalia	Placentalia	Artiodactyla	Bovidae		Pachytragus	crassicornis	Grazer	Pachytragus crassicornis
Fortelius & Solounias	2000	Mesowear I	extinct	Mammalia	Placentalia	Artiodactyla	Bovidae		Pachytragus	laticeps	Grazer	Pachytragus laticeps
Franz-Odendaal & Kaiser	2003	Mesowear I	extant-wild	Mammalia	Placentalia	Artiodactyla	Giraffidae		Giraffa	camelopardalis	Browser	Giraffa camelopardalis
Franz-Odendaal & Kaiser	2003	Mesowear I	extant-wild	Mammalia	Placentalia	Artiodactyla	Bovidae	Antilopinae	Ourebia	ourebi	Mixed	Ourebia ourebi
Franz-Odendaal & Kaiser	2003	Mesowear I	extant-wild	Mammalia	Placentalia	Artiodactyla	Bovidae	Caprinae	Ovibos	moschatus	Mixed	Ovibos moschatus
Franz-Odendaal & Solounias	2004	Mesowear I	extinct	Mammalia	Placentalia	Artiodactyla	Giraffidae		Sivatherium	hendeyi	Mixed	Sivatherium hendeyi
Franz-Odendaal et al.	2003	Mesowear I	extinct	Mammalia	Placentalia	Perissodactyla	Equidae	Equinae	Eurygnathohippus	baardi	Grazer	Eurygnathohippus baardi
Fraser & Theodor	2010	Mesowear I - adapted for Lagomorpha	extant-wild	Mammalia	Placentalia	Lagomorpha	Leporidae	Leporinae	Lepus	americanus	Mixed	Lepus americanus
Fraser & Theodor	2010	Mesowear I - adapted for Lagomorpha	extant-wild	Mammalia	Placentalia	Lagomorpha	Leporidae	Leporinae	Lepus	arcticus	Browser/Mixed	Lepus arcticus
Fraser & Theodor	2010	Mesowear I - adapted for Lagomorpha	extant-wild	Mammalia	Placentalia	Lagomorpha	Leporidae	Leporinae	Lepus	townsendii	Browser	Lepus townsendii
Fraser & Theodor	2010	Mesowear I - adapted for Lagomorpha	extant-wild	Mammalia	Placentalia	Lagomorpha	Leporidae	Ochotonidae	Ochotona	princeps	Grazer	Ochotona princeps
Fraser & Theodor	2010	Mesowear I - adapted for Lagomorpha	extant-wild	Mammalia	Placentalia	Lagomorpha	Leporidae	Leporinae	Sylvilagus	nuttalli	Browser	Sylvilagus nuttalli
Fraser & Theodor	2010	Mesowear I - adapted for Lagomorpha	extinct	Mammalia	Placentalia	Lagomorpha	Leporidae		Megalagus	brachyodon	Grazer	Megalagus brachyodon
Fraser & Theodor	2010	Mesowear I - adapted for Lagomorpha	extinct	Mammalia	Placentalia	Lagomorpha	Leporidae	Palaeolaginae	Palaeolagus	temnodon	Frugivore	Palaeolagus temnodon
Fraser & Theodor	2013	Mesowear II	extinct	Mammalia	Placentalia	Artiodactyla	Camelidae	Camelinae	Alforjas	sp.	Mixed	Alforjas sp.
Fraser & Theodor	2013	Mesowear II	extinct	Mammalia	Placentalia	Artiodactyla	Camelidae	Camelinae	Alforjas	taylori	Browser/Mixed	Alforjas taylori
Fraser & Theodor	2013	Mesowear II	extinct	Mammalia	Placentalia	Proboscidea	Amebelodontidae		Amebelodon	fricki	Browser	Amebelodon fricki
Fraser & Theodor	2013	Mesowear II	extinct	Mammalia	Placentalia	Proboscidea	Amebelodontidae		Amebelodon	sp.	Browser	Amebelodon sp.
Fraser & Theodor	2013	Mesowear II	extinct	Mammalia	Placentalia	Perissodactyla	Rhinocerotidae	Aceratheriinae	Aphelops	mutilis	Mixed	Aphelops mutilis
Fraser & Theodor	2013	Mesowear II	extinct	Mammalia	Placentalia	Perissodactyla	Equidae		Astrohippus	ansae	Grazer	Astrohippus ansae
Fraser & Theodor	2013	Mesowear II	extinct	Mammalia	Placentalia	Perissodactyla	Equidae		Calippus	sp.	Mixed	Calippus sp.
Fraser & Theodor	2013	Mesowear II	extinct	Mammalia	Placentalia	Perissodactyla	Equidae		Cormohipparion	occidentale	Grazer	Cormohipparion occidentale
Fraser & Theodor	2013	Mesowear II	extinct	Mammalia	Placentalia	Perissodactyla	Equidae		Dinohippus	interpolatus	Grazer	Dinohippus interpolatus
Fraser & Theodor	2013	Mesowear II	extinct	Mammalia	Placentalia	Artiodactyla	Camelidae		Megatylopus	matthewi	Mixed	Megatylopus matthewi
Fraser & Theodor	2013	Mesowear II	extinct	Mammalia	Placentalia	Artiodactyla	Camelidae		Megatylopus	sp.	Browser	Megatylopus sp.
Fraser & Theodor	2013	Mesowear II	extinct	Mammalia	Placentalia	Perissodactyla	Equidae		Nannippus	aztecus	Grazer	Nannippus aztecus
Fraser & Theodor	2013	Mesowear II	extinct	Mammalia	Placentalia	Perissodactyla	Equidae		Nannippus	ingenuus	Grazer	Nannippus ingenuus
Fraser & Theodor	2013	Mesowear II	extinct	Mammalia	Placentalia	Perissodactyla	Equidae		Neohipparion	eurystyle	Grazer	Neohipparion eurystyle
Fraser & Theodor	2013	Mesowear II	extinct	Mammalia	Placentalia	Perissodactyla	Equidae		Neohipparion	leptode	Grazer	Neohipparion leptode
Fraser & Theodor	2013	Mesowear II	extinct	Mammalia	Placentalia	Artiodactyla	Dromomerycinae		Pediomeryx	hemphillensis	Browser	Pediomeryx hemphillensis
Fraser & Theodor	2013	Mesowear II	extinct	Mammalia	Placentalia	Artiodactyla	Camelidae		Pleiolama	vera	Browser	Pleiolama vera
Fraser & Theodor	2013	Mesowear II	extinct	Mammalia	Placentalia	Artiodactyla	Tayassuidae		Prosthennops	graffhami	Browser/Mixed	Prosthennops graffhami
Fraser & Theodor	2013	Mesowear II	extinct	Mammalia	Placentalia	Perissodactyla	Equidae		Protohippus	gidleyi	Grazer	Protohippus gidleyi
Fraser & Theodor	2013	Mesowear II	extinct	Mammalia	Placentalia	Artiodactyla	Gelocidae		Pseudoceras	skinneri	Browser	Pseudoceras skinneri
Fraser & Theodor	2013	Mesowear II	extinct	Mammalia	Placentalia	Perissodactyla	Tapiridae		Tapirus	simsoni	Browser	Tapirus simsoni
Fraser & Theodor	2013	Mesowear II	extinct	Mammalia	Placentalia	Perissodactyla	Rhinocerotidae		Teleoceras	hicksi	Mixed	Teleoceras hicksi
Fraser & Theodor	2013	Mesowear II	extinct	Mammalia	Placentalia	Artiodactyla	Antilocapridae		Texoceras	altidens	Mixed	Texoceras altidens
Fraser & Theodor	2013	Mesowear II	fossil	Mammalia	Placentalia	Proboscidea	Gomphotheriidae				Browser
Fraser & Theodor	2013	Mesowear II	fossil	Mammalia	Placentalia	Artiodactyla	Palaeomerycidae		Yumaceras	figginsi	Mixed	Yumaceras figginsi
Fraser et al.	2014	Mesowear I and II	extant-wild	Mammalia	Placentalia	Artiodactyla	Bovidae	Hippotraginae	Alcelaphus	buselaphus	Grazer	Alcelaphus buselaphus
Fraser et al.	2014	Mesowear I and II	extant-wild	Mammalia	Placentalia	Artiodactyla	Cervidae	Capreolinae	Alces	alces americana	Browser	Alces alces americana
Fraser et al.	2014	Mesowear I and II	extant-wild	Mammalia	Placentalia	Artiodactyla	Bovidae	Antilopinae	Antidorcas	marsupialis	Mixed	Antidorcas marsupialis
Fraser et al.	2014	Mesowear I and II	extant-wild	Mammalia	Placentalia	Artiodactyla	Antilocapridae	Antilocaprinae	Antilocapra	americana	Browser	Antilocapra americana
Fraser et al.	2014	Mesowear I and II	extant-wild	Mammalia	Placentalia	Artiodactyla	Bovidae	Antilopinae	Antilope	cervicapra	Grazer	Antilope cervicapra
Fraser et al.	2014	Mesowear I and II	extant-wild	Mammalia	Placentalia	Artiodactyla	Cervidae	Cervinae	Cervus	canadensis	Mixed	Cervus canadensis
Fraser et al.	2014	Mesowear I and II	extant-wild	Mammalia	Placentalia	Artiodactyla	Bovidae	Hippotraginae	Connochaetes	gnou	Grazer	Connochaetes gnou
Fraser et al.	2014	Mesowear I and II	extant-wild	Mammalia	Placentalia	Artiodactyla	Bovidae	Hippotraginae	Connochaetes	taurinus	Grazer	Connochaetes taurinus
Fraser et al.	2014	Mesowear I and II	extant-wild	Mammalia	Placentalia	Artiodactyla	Bovidae	Hippotraginae	Damaliscus	pygargus	Grazer	Damaliscus pygargus
Fraser et al.	2014	Mesowear I and II	extant-wild	Mammalia	Placentalia	Artiodactyla	Bovidae	Antilopinae	Eudorcas	thomsoni	Mixed	Eudorcas thomsoni
Fraser et al.	2014	Mesowear I and II	extant-wild	Mammalia	Placentalia	Artiodactyla	Bovidae	Antilopinae	Gazella	dorcas	Mixed	Gazella dorcas
Fraser et al.	2014	Mesowear I and II	extant-wild	Mammalia	Placentalia	Artiodactyla	Bovidae	Hippotraginae	Hippotragus	niger	Grazer	Hippotragus niger
Fraser et al.	2014	Mesowear I and II	extant-wild	Mammalia	Placentalia	Artiodactyla	Bovidae	Reduncinae	Kobus	kob	Grazer	Kobus kob
Fraser et al.	2014	Mesowear I and II	extant-wild	Mammalia	Placentalia	Artiodactyla	Bovidae	Antilopinae	Litocranius	walleri	Browser	Litocranius walleri
Fraser et al.	2014	Mesowear I and II	extant-wild	Mammalia	Placentalia	Artiodactyla	Bovidae	Antilopinae	Madoqua	kirkii	Browser	Madoqua kirkii
Fraser et al.	2014	Mesowear I and II	extant-wild	Mammalia	Placentalia	Artiodactyla	Bovidae	Antilopinae	Madoqua	phillipsi	Browser	Madoqua phillipsi
Fraser et al.	2014	Mesowear I and II	extant-wild	Mammalia	Placentalia	Artiodactyla	Cervidae	Cervinae	Muntiacus	muntjak	Mixed	Muntiacus muntjak
Fraser et al.	2014	Mesowear I and II	extant-wild	Mammalia	Placentalia	Artiodactyla	Bovidae	Antilopinae	Nanger	granti	Mixed	Nanger granti
Fraser et al.	2014	Mesowear I and II	extant-wild	Mammalia	Placentalia	Artiodactyla	Bovidae		Neotragus	batesi	Browser	Neotragus batesi
Fraser et al.	2014	Mesowear I and II	extant-wild	Mammalia	Placentalia	Artiodactyla	Bovidae		Neotragus	moschatus	Browser	Neotragus moschatus
Fraser et al.	2014	Mesowear I and II	extant-wild	Mammalia	Placentalia	Artiodactyla	Cervidae	Capreolinae	Odocoileus	virginianus	Browser	Odocoileus virginianus
Fraser et al.	2014	Mesowear I and II	extant-wild	Mammalia	Placentalia	Artiodactyla	Bovidae	Antilopinae	Oreotragus	oreotragus	Browser	Oreotragus oreotragus
Fraser et al.	2014	Mesowear I and II	extant-wild	Mammalia	Placentalia	Artiodactyla	Bovidae	Antilopinae	Ourebia	ourebi	Mixed	Ourebia ourebi
Fraser et al.	2014	Mesowear I and II	extant-wild	Mammalia	Placentalia	Artiodactyla	Bovidae	Antilopinae	Procapra	gutturosa	Mixed	Procapra gutturosa
Fraser et al.	2014	Mesowear I and II	extant-wild	Mammalia	Placentalia	Artiodactyla	Cervidae	Capreolinae	Pudu	mephistophiles	Browser	Pudu mephistophiles
Fraser et al.	2014	Mesowear I and II	extant-wild	Mammalia	Placentalia	Artiodactyla	Cervidae	Capreolinae	Rangifer	tarandus	Mixed	Rangifer tarandus
Fraser et al.	2014	Mesowear I and II	extant-wild	Mammalia	Placentalia	Artiodactyla	Bovidae	Antilopinae	Raphicerus	campestris	Mixed	Raphicerus campestris
Fraser et al.	2014	Mesowear I and II	extant-wild	Mammalia	Placentalia	Artiodactyla	Bovidae	Antilopinae	Raphicerus	melanotis	Mixed	Raphicerus melanotis
Fraser et al.	2014	Mesowear I and II	extant-wild	Mammalia	Placentalia	Artiodactyla	Bovidae	Antilopinae	Saiga	tatarica	Mixed	Saiga tatarica
Fraser et al.	2014	Mesowear I and II	extant-wild	Mammalia	Placentalia	Artiodactyla	Bovidae	Cephalophinae	Sylvicapra	grimmia	Browser	Sylvicapra grimmia
Gentry & Kaiser	2009	Mesowear I	extinct	Mammalia	Placentalia	Artiodactyla	Bovidae		Miotragocerus	sp.	Browse-dominated mixed	Miotragocerus sp.
Hernesniemi et al.	2011	Mesowear I	extant-wild	Mammalia	Placentalia	Perissodactyla	Rhinocerotidae	Rhinocerotinae	Ceratotherium	simum	Grazer	Ceratotherium simum
Hernesniemi et al.	2011	Mesowear I	extant-wild	Mammalia	Placentalia	Perissodactyla	Rhinocerotidae		Dicerorhinus	sumatrensis	Browser	Dicerorhinus sumatrensis
Hernesniemi et al.	2011	Mesowear I	extant-wild	Mammalia	Placentalia	Perissodactyla	Rhinocerotidae		Diceros	bicornis	Browser	Diceros bicornis
Hernesniemi et al.	2011	Mesowear I	extant-wild	Mammalia	Placentalia	Perissodactyla	Rhinocerotidae		Rhinoceros	sondaicus	Browser	Rhinoceros sondaicus
Hernesniemi et al.	2011	Mesowear I	extant-wild	Mammalia	Placentalia	Perissodactyla	Rhinocerotidae		Rhinoceros	unicornis	Grass-dominated mixed	Rhinoceros unicornis
Hernesniemi et al.	2011	Mesowear I	extinct	Mammalia	Placentalia	Perissodactyla	Rhinocerotidae	Dicerorhinini	Coelodonta	antiquitatis	Grazer	Coelodonta antiquitatis
Hernesniemi et al.	2011	Mesowear I	extinct	Mammalia	Placentalia	Perissodactyla	Rhinocerotidae	Rhinocerotinae	Stephanorhinus	hemitoechus	Mixed	Stephanorhinus hemitoechus
Hernesniemi et al.	2011	Mesowear I	extinct	Mammalia	Placentalia	Perissodactyla	Rhinocerotidae	Rhinocerotinae	Stephanorhinus	hundsheimensis	Browser	Stephanorhinus hundsheimensis
Hernesniemi et al.	2011	Mesowear I	extinct	Mammalia	Placentalia	Perissodactyla	Rhinocerotidae	Rhinocerotinae	Stephanorhinus	kirchbergensis	Browser	Stephanorhinus kirchbergensis
Hernesniemi et al. (Book)	2011	Mesowear I	extinct	Mammalia	Placentalia	Perissodactyla	Rhinocerotidae	Rhinocerotinae	Ceratotherium	efficax	Grazer	Ceratotherium efficax
Hoffman (MSc thesis)	2006	Mesowear I	extinct	Mammalia	Placentalia	Perissodactyla	Equidae		Cormohipparion	ingenuum	Grazer	Cormohipparion ingenuum
Hoffman (MSc thesis)	2006	Mesowear I	extinct	Mammalia	Placentalia	Perissodactyla	Equidae		Cormohipparion	plicatile	Grazer	Cormohipparion plicatile
Hoffman (MSc thesis)	2006	Mesowear I	extinct	Mammalia	Placentalia	Perissodactyla	Equidae	Equinae	Equus	leidyi	Grazer	Equus leidyi
Hoffman (MSc thesis)	2006	Mesowear I	extinct	Mammalia	Placentalia	Perissodactyla	Equidae		Nannippus	aztecus	Grazer	Nannippus aztecus
Hoffman (MSc thesis)	2006	Mesowear I	extinct	Mammalia	Placentalia	Perissodactyla	Equidae		Neohipparion	trampasense	Grazer	Neohipparion trampasense
Hulbert et al.	2005	Mesowear I	extinct	Mammalia	Placentalia	Perissodactyla	Equidae		Pseudhipparion	simpsoni	Grazer	Pseudhipparion simpsoni
Jiménez-Hidalgo et al.	2019	Mesowear I	extinct	Mammalia	Placentalia	Perissodactyla	Equidae	Equinae	Equus	conversidens	Grazer	Equus conversidens
Jiménez-Hidalgo et al.	2019	Mesowear I	extinct	Mammalia	Placentalia	Perissodactyla	Equidae	Equinae	Equus	mexicanus	Grazer	Equus mexicanus
Jiménez-Hidalgo et al.	2019	Mesowear I	extinct	Mammalia	Placentalia	Perissodactyla	Equidae	Equinae	Haringtonhippus	fransisci	Grazer	Haringtonhippus fransisci
Jiminéz-Hidalgo et al.	2013	Mesowear II	extinct	Mammalia	Placentalia	Artiodactyla	Bovidae	Bovinae	Bison	antiquus	Grass-dominated mixed	Bison antiquus
Joomun et al.	2008	Mesowear I	extinct	Mammalia	Placentalia	Perissodactyla	Palaeotheriidae		Palaeotherium	medium	Browser	Palaeotherium medium
Joomun et al.	2008	Mesowear I	extinct	Mammalia	Placentalia	Perissodactyla	Pachynolophidae		Plagiolophus	minor	Browser	Plagiolophus minor
Joomun et al.	2010	Mesowear I	extinct	Mammalia	Placentalia	Perissodactyla	Pachynolophidae		Plagiolophus	minor	Browser	Plagiolophus minor
Jordana et al.	2012	Mesowear I	extinct	Mammalia	Placentalia	Artiodactyla	Bovidae	Caprinae	Myotragus	balearicus	Mixed	Myotragus balearicus
Kahlke & Kaiser	2011	Mesowear I	extinct	Mammalia	Placentalia	Perissodactyla	Rhinocerotidae	Rhinocerotinae	Stephanorhinus	hundsheimensis	Varies	Stephanorhinus hundsheimensis
Kaiser	2003	Mesowear I	extinct	Mammalia	Placentalia	Perissodactyla	Equidae	Equinae	Hippotherium	primigenium	Mixed	Hippotherium primigenium
Kaiser	2009	Mesowear I	extinct	Mammalia	Placentalia	Perissodactyla	Equidae	Equinae	Anchitherium	aurelianense	Mixed	Anchitherium aurelianense
Kaiser	2009	Mesowear I	extinct	Mammalia	Placentalia	Artiodactyla	Tragulidae		Dorcatherium	crassum	Browser	Dorcatherium crassum
Kaiser	2009	Mesowear I	extinct	Mammalia	Placentalia	Artiodactyla	Palaeomerycidae		Germanomeryx	fahlbuschi	Browser	Germanomeryx fahlbuschi
Kaiser	2009	Mesowear I	extinct	Mammalia	Placentalia	Artiodactyla	Cervidae		Heteroprox	eggeri	Browser	Heteroprox eggeri
Kaiser	2009	Mesowear I	extinct	Mammalia	Placentalia	Artiodactyla	Palaeomerycidae		Lagomeryx	parvulus	Browser	Lagomeryx parvulus
Kaiser	2009	Mesowear I	extinct	Mammalia	Placentalia	Artiodactyla	Palaeomerycidae		Lagomeryx	pumilio	Browser	Lagomeryx pumilio
Kaiser & Bernor	2006	Mesowear I	extinct	Mammalia	Placentalia	Perissodactyla	Equidae	Equinae	Hippotherium	microdon	Mixed	Hippotherium microdon
Kaiser & Croitor	2004	Mesowear I	extinct	Mammalia	Placentalia	Artiodactyla	Cervidae	Cervinae	Eucladoceros	ctenoides	Grazer	Eucladoceros ctenoides
Kaiser & Croitor	2004	Mesowear I	extinct	Mammalia	Placentalia	Artiodactyla	Cervidae		Metacervoceros	rhenanus	Grazer	Metacervoceros rhenanus
Kaiser & Croitor	2004	Mesowear I	extinct	Mammalia	Placentalia	Artiodactyla	Cervidae		Praemegaceros	obscurus	Mixed	Praemegaceros obscurus
Kaiser & Fortelius	2003	Mesowear I	extant-wild	Mammalia	Placentalia	Perissodactyla	Equidae	Equinae	Equus	burchelli	Grazer	Equus burchelli
Kaiser & Fortelius	2003	Mesowear I	extinct	Mammalia	Placentalia	Perissodactyla	Equidae	Equinae	Hippotherium	primigenium	Grazer	Hippotherium primigenium
Kaiser & Franz-Odendaal	2004	Mesowear I	fossil	Mammalia	Placentalia	Perissodactyla	Equidae	Equinae	Equus	capensis	Mixed	Equus capensis
Kaiser & Kahlke	2005	Mesowear I	extinct	Mammalia	Placentalia	Perissodactyla	Rhinocerotidae	Rhinocerotinae	Stephanorhinus	etruscus	Browser	Stephanorhinus etruscus
Kaiser & Rössner	2007	Mesowear I	extinct	Mammalia	Placentalia	Artiodactyla			Amphimoschus	artenensis	Grass-dominated mixed	Amphimoschus artenensis
Kaiser & Rössner	2007	Mesowear I	extinct	Mammalia	Placentalia	Artiodactyla			Amphimoschus	ponteleviensis	Browser	Amphimoschus ponteleviensis
Kaiser & Rössner	2007	Mesowear I	extinct	Mammalia	Placentalia	Artiodactyla	Hypertragulidae		Andegameryx	serus	Browser	Andegameryx serus
Kaiser & Rössner	2007	Mesowear I	extinct	Mammalia	Placentalia	Artiodactyla	Bovidae		Brachyotragus	artenensis	Browser/Mixed	Brachyotragus artenensis
Kaiser & Rössner	2007	Mesowear I	extinct	Mammalia	Placentalia	Perissodactyla	Cervidae		Dicrocerus	elegans	Browse-dominated mixed	Dicrocerus elegans
Kaiser & Rössner	2007	Mesowear I	extinct	Mammalia	Placentalia	Artiodactyla	Tragulidae		Dorcatherium	crassum	Browser	Dorcatherium crassum
Kaiser & Rössner	2007	Mesowear I	extinct	Mammalia	Placentalia	Artiodactyla	Tragulidae		Dorcatherium	guntianum	Grass-dominated mixed	Dorcatherium guntianum
Kaiser & Rössner	2007	Mesowear I	extinct	Mammalia	Placentalia	Artiodactyla	Bovidae	Bovinae	Eotragus	bavaricus	Browser	Eotragus bavaricus
Kaiser & Rössner	2007	Mesowear I	extinct	Mammalia	Placentalia	Artiodactyla	Palaeomerycidae		Germanomeryx	sp.	Browser	Germanomeryx sp.
Kaiser & Rössner	2007	Mesowear I	extinct	Mammalia	Placentalia	Artiodactyla	Cervidae		Heteroprox	eggeri	Browser	Heteroprox eggeri
Kaiser & Rössner	2007	Mesowear I	extinct	Mammalia	Placentalia	Artiodactyla	Cervidae		Heteroprox	larteti	Browser	Heteroprox larteti
Kaiser & Rössner	2007	Mesowear I	extinct	Mammalia	Placentalia	Artiodactyla	Palaeomerycidae		Lagomeryx	parvulus	Browser	Lagomeryx parvulus
Kaiser & Rössner	2007	Mesowear I	extinct	Mammalia	Placentalia	Artiodactyla	Palaeomerycidae		Lagomeryx	pumilio	Grass-dominated mixed	Lagomeryx pumilio
Kaiser & Rössner	2007	Mesowear I	extinct	Mammalia	Placentalia	Artiodactyla	Palaeomerycidae		Lagomeryx	ruetimeyeri	Browser	Lagomeryx ruetimeyeri
Kaiser & Rössner	2007	Mesowear I	extinct	Mammalia	Placentalia	Artiodactyla	Moschidae		Micromeryx	flourensianus	Browser	Micromeryx flourensianus
Kaiser & Rössner	2007	Mesowear I	extinct	Mammalia	Placentalia	Artiodactyla	Cervidae	Moschidae	Oriomeryx	willii	Browser	Oriomeryx willii
Kaiser & Rössner	2007	Mesowear I	extinct	Mammalia	Placentalia	Artiodactyla	Palaeomerycidae		Palaeomeryx	kaupi	Grass-dominated mixed	Palaeomeryx kaupi
Kaiser & Rössner	2007	Mesowear I	extinct	Mammalia	Placentalia	Artiodactyla	Cervidae	Moschidae	Pomelomeryx	boulangeri	Browser	Pomelomeryx boulangeri
Kaiser & Rössner	2007	Mesowear I	extinct	Mammalia	Placentalia	Artiodactyla	Cervidae	Moschidae	Pomelomeryx	wintershofensis	Browser	Pomelomeryx wintershofensis
Kaiser & Rössner	2007	Mesowear I	extinct	Mammalia	Placentalia	Artiodactyla	Cervidae		Procervulus	dichotomus	Grass-dominated mixed	Procervulus dichotomus
Kaiser & Rössner	2007	Mesowear I	extinct	Mammalia	Placentalia	Artiodactyla	Cervidae		Procervulus	praelucidus	Browser	Procervulus praelucidus
Kaiser & Rössner	2007	Mesowear I	extinct	Mammalia	Placentalia	Artiodactyla	Cervidae		Stehlinoceros	elegantulus	Browser	Stehlinoceros elegantulus
Kaiser & Schulz	2006	Mesowear I	extant-wild	Mammalia	Placentalia	Perissodactyla	Equidae	Equinae	Equus	burchelli	Grazer	Equus burchelli
Kaiser & Solounias	2003	Mesowear I	extant-wild	Mammalia	Placentalia	Perissodactyla	Equidae	Equinae	Equus	burchelli	Grazer	Equus burchelli
Kaiser & Solounias	2003	Mesowear I	extinct	Mammalia	Placentalia	Perissodactyla	Equidae	Equinae	Hippotherium	primigenium	Grazer	Hippotherium primigenium
Kaiser (Book)	2011	Mesowear I and II	extinct	Mammalia	Placentalia	Artiodactyla	Bovidae	Aepycerotinae	Aepyceros	dietrichi	Browser	Aepyceros dietrichi
Kaiser (Book)	2011	Mesowear I and II	extinct	Mammalia	Placentalia	Artiodactyla	Bovidae	Antilopinae	Antidorcas	recki	Browse-dominated mixed	Antidorcas recki
Kaiser (Book)	2011	Mesowear I and II	extinct	Mammalia	Placentalia	Artiodactyla	Bovidae	Cephalophinae or Bovini	Brabovus	nanincisus	Mixed	Brabovus nanincisus
Kaiser (Book)	2011	Mesowear I and II	extinct	Mammalia	Placentalia	Perissodactyla	Equidae	Equinae	Eurygnathohippus	sp.	Grazer	Eurygnathohippus sp.
Kaiser (Book)	2011	Mesowear I and II	extinct	Mammalia	Placentalia	Artiodactyla	Bovidae	Antilopinae	Gazella	janenschi	Browser	Gazella janenschi
Kaiser (Book)	2011	Mesowear I and II	extinct	Mammalia	Placentalia	Artiodactyla	Bovidae	Antilopinae	Gazella	kohllarseni	Browser	Gazella kohllarseni
Kaiser (Book)	2011	Mesowear I and II	extinct	Mammalia	Placentalia	Artiodactyla	Giraffidae		Giraffa	janenschi	Browser	Giraffa janenschi
Kaiser (Book)	2011	Mesowear I and II	extinct	Mammalia	Placentalia	Artiodactyla	Giraffidae		Giraffa	jumae	Mixed	Giraffa jumae
Kaiser (Book)	2011	Mesowear I and II	extinct	Mammalia	Placentalia	Artiodactyla	Giraffidae		Giraffa	stillei	Browse-dominated mixed	Giraffa stillei
Kaiser (Book)	2011	Mesowear I and II	extinct	Mammalia	Placentalia	Artiodactyla	Bovidae	Antilopinae	Madoqua	avifluminis	Browser	Madoqua avifluminis
Kaiser (Book)	2011	Mesowear I and II	extinct	Mammalia	Placentalia	Artiodactyla	Bovidae	Hippotraginae	Megalotragus/Connochaetes	kattwinkeli or isaaci/sp.	Grazer	Megalotragus/Connochaetes kattwinkeli or isaaci/sp.
Kaiser (Book)	2011	Mesowear I and II	extinct	Mammalia	Placentalia	Artiodactyla	Bovidae	Hippotraginae	Oryx	deturi	Mixed	Oryx deturi
Kaiser (Book)	2011	Mesowear I and II	extinct	Mammalia	Placentalia	Artiodactyla	Bovidae	Hippotraginae	Parmularius	altidens	Grazer	Parmularius altidens
Kaiser (Book)	2011	Mesowear I and II	extinct	Mammalia	Placentalia	Artiodactyla	Bovidae	Hippotraginae	Parmularius	pandatus	Mixed	Parmularius pandatus
Kaiser (Book)	2011	Mesowear I and II	extinct	Mammalia	Placentalia	Artiodactyla	Bovidae	Hippotraginae	Parmularius/Alcelaphini	pandatus/sp. indet.	Mixed	Parmularius/Alcelaphini pandatus/sp. indet.
Kaiser (Book)	2011	Mesowear I and II	extinct	Mammalia	Placentalia	Artiodactyla	Bovidae	Antilopinae	Raphicerus	sp.		Raphicerus sp.
Kaiser (Book)	2011	Mesowear I and II	extinct	Mammalia	Placentalia	Artiodactyla	Bovidae	Bovinae	Simatherium	kohllarseni	Mixed	Simatherium kohllarseni
Kaiser (Book)	2011	Mesowear I and II	extinct	Mammalia	Placentalia	Artiodactyla	Giraffidae		Sivatherium	maurusium	Mixed	Sivatherium maurusium
Kaiser (Book)	2011	Mesowear I and II	fossil	Mammalia	Placentalia	Artiodactyla	Bovidae	Cephalophinae			Mixed
Kaiser (Book)	2011	Mesowear I and II	fossil	Mammalia	Placentalia	Artiodactyla	Bovidae	Hippotraginae	Hippotragus	sp.	Mixed	Hippotragus sp.
Kaiser (Book)	2011	Mesowear I and II	fossil	Mammalia	Placentalia	Artiodactyla	Bovidae	Bovinae	Tragelaphus	buxtoni	Mixed	Tragelaphus buxtoni
Kaiser (Book)	2011	Mesowear I and II	fossil	Mammalia	Placentalia	Artiodactyla	Bovidae	Bovinae	Tragelaphus	sp.	Browser	Tragelaphus sp.
Kaiser et al.	2003	Mesowear I	extinct	Mammalia	Placentalia	Perissodactyla	Equidae	Equinae	Hippotherium	primigenium	Grazer	Hippotherium primigenium
Kaiser et al.	2009	Mesowear II	extant-wild & captive	Mammalia	Placentalia	Artiodactyla	Cervidae	Capreolinae	Alces	alces	Varies	Alces alces
Kaiser et al.	2009	Mesowear II	extant-wild & captive	Mammalia	Placentalia	Artiodactyla	Bovidae	Antilopinae	Antidorcas	marsupialis	Varies	Antidorcas marsupialis
Kaiser et al.	2009	Mesowear II	extant-wild & captive	Mammalia	Placentalia	Artiodactyla	Bovidae	Bovinae	Bison	bison	Varies	Bison bison
Kaiser et al.	2009	Mesowear II	extant-wild & captive	Mammalia	Placentalia	Artiodactyla	Bovidae	Bovinae	Boselaphus	tragocamelus	Varies	Boselaphus tragocamelus
Kaiser et al.	2009	Mesowear II	extant-wild & captive	Mammalia	Placentalia	Artiodactyla	Cervidae	Capreolinae	Capreolus	capreolus	Varies	Capreolus capreolus
Kaiser et al.	2009	Mesowear II	extant-wild & captive	Mammalia	Placentalia	Artiodactyla	Bovidae	Hippotraginae	Connochaetes	gnou	Varies	Connochaetes gnou
Kaiser et al.	2009	Mesowear II	extant-wild & captive	Mammalia	Placentalia	Artiodactyla	Bovidae	Hippotraginae	Connochaetes	taurinus	Varies	Connochaetes taurinus
Kaiser et al.	2009	Mesowear II	extant-wild & captive	Mammalia	Placentalia	Artiodactyla	Bovidae	Hippotraginae	Damaliscus	lunatus	Varies	Damaliscus lunatus
Kaiser et al.	2009	Mesowear II	extant-wild & captive	Mammalia	Placentalia	Artiodactyla	Giraffidae		Giraffa	camelopardalis	Varies	Giraffa camelopardalis
Kaiser et al.	2009	Mesowear II	extant-wild & captive	Mammalia	Placentalia	Artiodactyla	Bovidae	Hippotraginae	Hippotragus	niger	Varies	Hippotragus niger
Kaiser et al.	2009	Mesowear II	extant-wild & captive	Mammalia	Placentalia	Artiodactyla	Bovidae	Reduncinae	Kobus	ellipsiprymnus	Varies	Kobus ellipsiprymnus
Kaiser et al.	2009	Mesowear II	extant-wild & captive	Mammalia	Placentalia	Artiodactyla	Giraffidae		Okapia	johnstoni	Varies	Okapia johnstoni
Kaiser et al.	2009	Mesowear II	extant-wild & captive	Mammalia	Placentalia	Artiodactyla	Bovidae	Hippotraginae	Oryx	gazella	Varies	Oryx gazella
Kaiser et al.	2009	Mesowear II	extant-wild & captive	Mammalia	Placentalia	Artiodactyla	Bovidae	Bovinae	Syncerus	caffer	Varies	Syncerus caffer
Kaiser et al.	2009	Mesowear II	extant-wild & captive	Mammalia	Placentalia	Artiodactyla	Bovidae	Bovinae	Taurotragus	oryx	Varies	Taurotragus oryx
Kaiser et al.	2009	Mesowear II	extant-wild & captive	Mammalia	Placentalia	Artiodactyla	Bovidae	Bovinae	Tragelaphus	angasii	Varies	Tragelaphus angasii
Kaiser et al.	2009	Mesowear II	extant-wild & captive	Mammalia	Placentalia	Artiodactyla	Bovidae	Bovinae	Tragelaphus	eurycerus	Varies	Tragelaphus eurycerus
Kaiser et al.	2009	Mesowear II	extant-wild & captive	Mammalia	Placentalia	Artiodactyla	Bovidae	Bovinae	Tragelaphus	scriptus	Varies	Tragelaphus scriptus
Kaiser et al.	2009	Mesowear II	extant-wild & captive	Mammalia	Placentalia	Artiodactyla	Bovidae	Bovinae	Tragelaphus	strepsiceros	Varies	Tragelaphus strepsiceros
Kaiser et al.	2013	Mesowear II	extant-wild	Mammalia	Placentalia	Artiodactyla	Bovidae	Aepycerotinae	Aepyceros	melampus	Mixed	Aepyceros melampus
Kaiser et al.	2013	Mesowear II	extant-wild	Mammalia	Placentalia	Artiodactyla	Cervidae	Capreolinae	Alces	alces	Browser	Alces alces
Kaiser et al.	2013	Mesowear II	extant-wild	Mammalia	Placentalia	Artiodactyla	Bovidae	Antilopinae	Antidorcas	marsupialis	Browser	Antidorcas marsupialis
Kaiser et al.	2013	Mesowear II	extant-wild	Mammalia	Placentalia	Artiodactyla	Cervidae	Cervinae	Axis	axis	Grazer	Axis axis
Kaiser et al.	2013	Mesowear II	extant-wild	Mammalia	Placentalia	Artiodactyla	Cervidae	Capreolinae	Blastocerus	dichotomus	Browser	Blastocerus dichotomus
Kaiser et al.	2013	Mesowear II	extant-wild	Mammalia	Placentalia	Artiodactyla	Camelidae		Camelus	dromedarius	Browser	Camelus dromedarius
Kaiser et al.	2013	Mesowear II	extant-wild	Mammalia	Placentalia	Artiodactyla	Bovidae	Caprinae	Capra	ibex	Mixed	Capra ibex
Kaiser et al.	2013	Mesowear II	extant-wild	Mammalia	Placentalia	Artiodactyla	Cervidae	Capreolinae	Capreolus	capreolus	Browser	Capreolus capreolus
Kaiser et al.	2013	Mesowear II	extant-wild	Mammalia	Placentalia	Artiodactyla	Cervidae	Cervinae	Cervus	elaphus canadensis	Mixed	Cervus elaphus canadensis
Kaiser et al.	2013	Mesowear II	extant-wild	Mammalia	Placentalia	Artiodactyla	Cervidae	Cervinae	Cervus	elaphus scotticus	Mixed	Cervus elaphus scotticus
Kaiser et al.	2013	Mesowear II	extant-wild	Mammalia	Placentalia	Artiodactyla	Cervidae	Cervinae	Cervus	unicolor	Mixed	Cervus unicolor
Kaiser et al.	2013	Mesowear II	extant-wild	Mammalia	Placentalia	Artiodactyla	Bovidae	Hippotraginae	Connochaetes	gnou	Grazer	Connochaetes gnou
Kaiser et al.	2013	Mesowear II	extant-wild	Mammalia	Placentalia	Artiodactyla	Bovidae	Hippotraginae	Connochaetes	taurinus	Grazer	Connochaetes taurinus
Kaiser et al.	2013	Mesowear II	extant-wild	Mammalia	Placentalia	Perissodactyla	Rhinocerotidae		Dicerorhinus	sumatrensis	Browser	Dicerorhinus sumatrensis
Kaiser et al.	2013	Mesowear II	extant-wild	Mammalia	Placentalia	Perissodactyla	Rhinocerotidae		Diceros	bicornis	Browser	Diceros bicornis
Kaiser et al.	2013	Mesowear II	extant-wild	Mammalia	Placentalia	Perissodactyla	Equidae	Equinae	Equus	arfricanus	Grazer	Equus arfricanus
Kaiser et al.	2013	Mesowear II	extant-wild	Mammalia	Placentalia	Perissodactyla	Equidae	Equinae	Equus	grevyi	Grazer	Equus grevyi
Kaiser et al.	2013	Mesowear II	extant-wild	Mammalia	Placentalia	Perissodactyla	Equidae	Equinae	Equus	quagga	Grazer	Equus quagga
Kaiser et al.	2013	Mesowear II	extant-wild	Mammalia	Placentalia	Perissodactyla	Equidae	Equinae	Equus	zebra	Grazer	Equus zebra
Kaiser et al.	2013	Mesowear II	extant-wild	Mammalia	Placentalia	Artiodactyla	Giraffidae		Giraffa	camelopardalis	Browser	Giraffa camelopardalis
Kaiser et al.	2013	Mesowear II	extant-wild	Mammalia	Placentalia	Artiodactyla	Bovidae	Hippotraginae	Hippotragus	equinus	Grazer	Hippotragus equinus
Kaiser et al.	2013	Mesowear II	extant-wild	Mammalia	Placentalia	Artiodactyla	Bovidae	Hippotraginae	Hippotragus	niger	Grazer	Hippotragus niger
Kaiser et al.	2013	Mesowear II	extant-wild	Mammalia	Placentalia	Artiodactyla	Bovidae	Reduncinae	Kobus	ellipsiprymnus	Grazer	Kobus ellipsiprymnus
Kaiser et al.	2013	Mesowear II	extant-wild	Mammalia	Placentalia	Artiodactyla	Bovidae	Reduncinae	Kobus	kob	Grazer	Kobus kob
Kaiser et al.	2013	Mesowear II	extant-wild	Mammalia	Placentalia	Artiodactyla	Bovidae	Reduncinae	Kobus	leche	Grazer	Kobus leche
Kaiser et al.	2013	Mesowear II	extant-wild	Mammalia	Placentalia	Artiodactyla	Bovidae	Antilopinae	Litocranius	walleri	Browser	Litocranius walleri
Kaiser et al.	2013	Mesowear II	extant-wild	Mammalia	Placentalia	Artiodactyla	Cervidae	Capreolinae	Mazama	americana	Browser	Mazama americana
Kaiser et al.	2013	Mesowear II	extant-wild	Mammalia	Placentalia	Artiodactyla	Tragulidae		Moschiola	meminna	Browser	Moschiola meminna
Kaiser et al.	2013	Mesowear II	extant-wild	Mammalia	Placentalia	Artiodactyla	Cervidae	Capreolinae	Odocoileus	hemionus	Browser	Odocoileus hemionus
Kaiser et al.	2013	Mesowear II	extant-wild	Mammalia	Placentalia	Artiodactyla	Cervidae	Capreolinae	Odocoileus	virginianus	Browser	Odocoileus virginianus
Kaiser et al.	2013	Mesowear II	extant-wild	Mammalia	Placentalia	Artiodactyla	Giraffidae		Okapia	johnstoni	Browser	Okapia johnstoni
Kaiser et al.	2013	Mesowear II	extant-wild	Mammalia	Placentalia	Artiodactyla	Bovidae	Antilopinae	Oreotragus	oreotragus	Browser	Oreotragus oreotragus
Kaiser et al.	2013	Mesowear II	extant-wild	Mammalia	Placentalia	Artiodactyla	Bovidae	Hippotraginae	Oryx	gazella	Grazer	Oryx gazella
Kaiser et al.	2013	Mesowear II	extant-wild	Mammalia	Placentalia	Artiodactyla	Bovidae	Antilopinae	Ourebia	ourebi	Browser	Ourebia ourebi
Kaiser et al.	2013	Mesowear II	extant-wild	Mammalia	Placentalia	Artiodactyla	Bovidae	Caprinae	Ovibos	moschatus	Mixed	Ovibos moschatus
Kaiser et al.	2013	Mesowear II	extant-wild	Mammalia	Placentalia	Artiodactyla	Cervidae	Capreolinae	Ozotoceros	bezoarticus	Grazer	Ozotoceros bezoarticus
Kaiser et al.	2013	Mesowear II	extant-wild	Mammalia	Placentalia	Artiodactyla	Cervidae	Capreolinae	Rangifer	tarandus	Browser	Rangifer tarandus
Kaiser et al.	2013	Mesowear II	extant-wild	Mammalia	Placentalia	Artiodactyla	Bovidae	Antilopinae	Raphicerus	campestris	Browser	Raphicerus campestris
Kaiser et al.	2013	Mesowear II	extant-wild	Mammalia	Placentalia	Artiodactyla	Bovidae	Antilopinae	Raphicerus	melanotis	Browser	Raphicerus melanotis
Kaiser et al.	2013	Mesowear II	extant-wild	Mammalia	Placentalia	Artiodactyla	Bovidae	Reduncinae	Redunca	arundinum	Grazer	Redunca arundinum
Kaiser et al.	2013	Mesowear II	extant-wild	Mammalia	Placentalia	Artiodactyla	Bovidae	Reduncinae	Redunca	fulvorufula	Grazer	Redunca fulvorufula
Kaiser et al.	2013	Mesowear II	extant-wild	Mammalia	Placentalia	Artiodactyla	Bovidae	Bovinae	Syncerus	caffer	Grazer	Syncerus caffer
Kaiser et al.	2013	Mesowear II	extant-wild	Mammalia	Placentalia	Artiodactyla	Bovidae	Bovinae	Taurotragus	oryx	Browser	Taurotragus oryx
Kaiser et al.	2013	Mesowear II	extant-wild	Mammalia	Placentalia	Artiodactyla	Bovidae	Bovinae	Tragelaphus	eurycerus	Browser	Tragelaphus eurycerus
Kaiser et al.	2013	Mesowear II	extant-wild	Mammalia	Placentalia	Artiodactyla	Bovidae	Bovinae	Tragelaphus	scriptus	Browser	Tragelaphus scriptus
Kaiser et al.	2013	Mesowear II	extant-wild	Mammalia	Placentalia	Artiodactyla	Tragulidae		Tragulus	javanicus	Browser	Tragulus javanicus
Kaiser et al.	2013	Mesowear II	extant-wild	Mammalia	Placentalia	Artiodactyla	Tragulidae		Tragulus	napu	Browser	Tragulus napu
Kaiser et al.	2013	Mesowear II	extant-wild	Mammalia	Placentalia	Artiodactyla	Camelidae		Vicugna	vicugna	Grazer	Vicugna vicugna
Kaiser et al.	2014	Mesowear II	extant-wild	Mammalia	Placentalia	Perissodactyla	Equidae	Equinae	Equus	hemonius	Grazer	Equus hemonius
Kaiser et al.	2015	Mesowear II	extant-wild	Mammalia	Placentalia	Perissodactyla	Equidae	Equinae	Equus	ferus przewalskii	Grazer	Equus ferus przewalskii
Kaiser et al.	2000	Mesowear I	extinct	Mammalia	Placentalia	Perissodactyla	Equidae	Equinae	Hippotherium	primigenium	Mixed	Hippotherium primigenium
Kaiser et al. (Book)	2008	Mesowear I	extant-wild	Mammalia	Placentalia	Perissodactyla	Equidae	Equinae	Equus	africanus ferus asinus	Grazer	Equus africanus ferus asinus
Koufos et al.	2009	Mesowear I and II	extinct	Mammalia	Placentalia	Artiodactyla	Bovidae	Antilopinae	Gazella	capricornis	Grass-dominated mixed	Gazella capricornis
Koufos et al.	2009	Mesowear I and II	extinct	Mammalia	Placentalia	Perissodactyla	Equidae		Hipparion	dietrichi	Grazer	Hipparion dietrichi
Koufos et al.	2009	Mesowear I and II	extinct	Mammalia	Placentalia	Perissodactyla	Equidae		Hipparion	forstenae	Grazer	Hipparion forstenae
Koufos et al.	2009	Mesowear I and II	extinct	Mammalia	Placentalia	Perissodactyla	Equidae		Hipparion	matthewi	Grazer	Hipparion matthewi
Koufos et al.	2009	Mesowear I and II	extinct	Mammalia	Placentalia	Perissodactyla	Equidae		Hipparion	proboscideum	Grazer	Hipparion proboscideum
Koufos et al.	2009	Mesowear I and II	extinct	Mammalia	Placentalia	Artiodactyla	Bovidae		Miotragocerus	valenciennesi	Browser	Miotragocerus valenciennesi
Koufos et al.	2009	Mesowear I and II	extinct	Mammalia	Placentalia	Artiodactyla	Bovidae		Palaeoryx	sp.	Mixed	Palaeoryx sp.
Koufos et al.	2009	Mesowear I and II	extinct	Mammalia	Placentalia	Artiodactyla	Bovidae		Skoufotragus	laticeps	Grass-dominated mixed	Skoufotragus laticeps
Koufos et al.	2009	Mesowear I and II	extinct	Mammalia	Placentalia	Artiodactyla	Bovidae		Skoufotragus	zemalisorum	Mixed	Skoufotragus zemalisorum
Koufos et al.	2009	Mesowear I and II	extinct	Mammalia	Placentalia	Artiodactyla	Bovidae		Sporadotragus	parvidens	Browser	Sporadotragus parvidens
Kropacheva et al.	2017	Mesowear I - adapted for voles	extant-wild	Mammalia	Placentalia	Rodentia	Cricetidae	Avricolinae	Lasiopodomys	gregalis gregalis	Experimental	Lasiopodomys gregalis gregalis
Kropacheva et al.	2017	Mesowear I - adapted for voles	extant-wild	Mammalia	Placentalia	Rodentia	Cricetidae	Avricolinae	Microtus	arvalis	Experimental	Microtus arvalis
Kropacheva et al.	2017	Mesowear I - adapted for voles	extant-wild & captive	Mammalia	Placentalia	Rodentia	Cricetidae	Avricolinae	Microtus	oeconomus	Experimental	Microtus oeconomus
Kubo & Yamada	2014	Mesowear II	extant-wild	Mammalia	Placentalia	Artiodactyla	Cervidae	Cervinae	Cervus	nippon	Varies	Cervus nippon
Kubo et al.	2015	Mesowear II	extinct	Mammalia	Placentalia	Artiodactyla	Cervidae	Cervinae	Cervus	astylodon	Browser	Cervus astylodon
Kubo et al.	2015	Mesowear II	extinct	Mammalia	Placentalia	Perissodactyla	Cervidae		Dicrocerus	sp.	Browser	Dicrocerus sp.
Loffredo & DeSantis	2014	Mesowear I and ruler	extinct	Mammalia	Placentalia	Perissodactyla	Equidae		Cormohipparion	emsliei	Mixed	Cormohipparion emsliei
López-García et al.	2012	Mesowear II - ruler	extant_f	Mammalia	Placentalia	Artiodactyla	Cervidae	Cervinae	Cervus	elaphus	Mixed	Cervus elaphus
López-García et al.	2012	Mesowear II - ruler	extant_f	Mammalia	Placentalia	Perissodactyla	Equidae	Equinae	Equus	ferus	Grazer	Equus ferus
Louys et al.	2011	Mesowear I	extant-wild	Mammalia	Placentalia	Artiodactyla	Bovidae	Hippotraginae	Alcelaphus	buselaphus	Grazer	Alcelaphus buselaphus
Louys et al.	2011	Mesowear I	extant-wild	Mammalia	Placentalia	Artiodactyla	Bovidae	Hippotraginae	Alcelaphus	lichtensteini	Grazer	Alcelaphus lichtensteini
Louys et al.	2011	Mesowear I	extant-wild	Mammalia	Placentalia	Artiodactyla	Bovidae	Antilopinae	Antidorcas	marsupialis	Mixed	Antidorcas marsupialis
Louys et al.	2011	Mesowear I	extant-wild	Mammalia	Placentalia	Artiodactyla	Bovidae	Cephalophinae	Cephalophus	dorsalis	Frugivore	Cephalophus dorsalis
Louys et al.	2011	Mesowear I	extant-wild	Mammalia	Placentalia	Artiodactyla	Bovidae	Cephalophinae	Cephalophus	leucogaster	Frugivore	Cephalophus leucogaster
Louys et al.	2011	Mesowear I	extant-wild	Mammalia	Placentalia	Artiodactyla	Bovidae	Cephalophinae	Cephalophus	maxwelli	Frugivore	Cephalophus maxwelli
Louys et al.	2011	Mesowear I	extant-wild	Mammalia	Placentalia	Artiodactyla	Bovidae	Cephalophinae	Cephalophus	niger	Frugivore	Cephalophus niger
Louys et al.	2011	Mesowear I	extant-wild	Mammalia	Placentalia	Artiodactyla	Bovidae	Cephalophinae	Cephalophus	nigrifrons	Frugivore	Cephalophus nigrifrons
Louys et al.	2011	Mesowear I	extant-wild	Mammalia	Placentalia	Artiodactyla	Bovidae	Cephalophinae	Cephalophus	silvicultor	Frugivore	Cephalophus silvicultor
Louys et al.	2011	Mesowear I	extant-wild	Mammalia	Placentalia	Artiodactyla	Bovidae	Cephalophinae	Cephalophus	weynsi	Frugivore	Cephalophus weynsi
Louys et al.	2011	Mesowear I	extant-wild	Mammalia	Placentalia	Artiodactyla	Bovidae	Antilopinae	Gazella	dorcas	Mixed	Gazella dorcas
Louys et al.	2011	Mesowear I	extant-wild	Mammalia	Placentalia	Artiodactyla	Bovidae	Antilopinae	Gazella	granti	Grazer	Gazella granti
Louys et al.	2011	Mesowear I	extant-wild	Mammalia	Placentalia	Artiodactyla	Bovidae	Antilopinae	Gazella	leptoceros	Mixed	Gazella leptoceros
Louys et al.	2011	Mesowear I	extant-wild	Mammalia	Placentalia	Artiodactyla	Bovidae	Antilopinae	Gazella	rufifrons	Mixed	Gazella rufifrons
Louys et al.	2011	Mesowear I	extant-wild	Mammalia	Placentalia	Artiodactyla	Bovidae	Antilopinae	Gazella	soemmerringi	Mixed	Gazella soemmerringi
Louys et al.	2011	Mesowear I	extant-wild	Mammalia	Placentalia	Artiodactyla	Bovidae	Hippotraginae	Hippotragus	equinus	Grazer	Hippotragus equinus
Louys et al.	2011	Mesowear I	extant-wild	Mammalia	Placentalia	Artiodactyla	Bovidae	Reduncinae	Kobus	ellipsiprymnus	Grazer	Kobus ellipsiprymnus
Louys et al.	2011	Mesowear I	extant-wild	Mammalia	Placentalia	Artiodactyla	Bovidae	Reduncinae	Kobus	kob	Grazer	Kobus kob
Louys et al.	2011	Mesowear I	extant-wild	Mammalia	Placentalia	Artiodactyla	Bovidae	Reduncinae	Kobus	leche	Grazer	Kobus leche
Louys et al.	2011	Mesowear I	extant-wild	Mammalia	Placentalia	Artiodactyla	Bovidae	Antilopinae	Litocranius	walleri	Browser	Litocranius walleri
Louys et al.	2011	Mesowear I	extant-wild	Mammalia	Placentalia	Artiodactyla	Bovidae		Neotragus	batesi	Browser	Neotragus batesi
Louys et al.	2011	Mesowear I	extant-wild	Mammalia	Placentalia	Artiodactyla	Bovidae	Antilopinae	Ourebia	ourebi	Grazer	Ourebia ourebi
Louys et al.	2011	Mesowear I	extant-wild	Mammalia	Placentalia	Artiodactyla	Bovidae	Cephalophinae	Philantomba	monticola	Frugivore	Philantomba monticola
Louys et al.	2011	Mesowear I	extant-wild	Mammalia	Placentalia	Artiodactyla	Bovidae	Reduncinae	Redunca	arundinum	Grazer	Redunca arundinum
Louys et al.	2011	Mesowear I	extant-wild	Mammalia	Placentalia	Artiodactyla	Bovidae	Reduncinae	Redunca	redunca	Grazer	Redunca redunca
Louys et al.	2011	Mesowear I	extant-wild	Mammalia	Placentalia	Artiodactyla	Bovidae	Cephalophinae	Sylvicapra	grimmia	Browser	Sylvicapra grimmia
Louys et al.	2011	Mesowear I	extant-wild	Mammalia	Placentalia	Artiodactyla	Bovidae	Bovinae	Syncerus	caffer	Grazer	Syncerus caffer
Louys et al.	2011	Mesowear I	extant-wild	Mammalia	Placentalia	Artiodactyla	Bovidae	Bovinae	Taurotragus	oryx	Mixed	Taurotragus oryx
Louys et al.	2011	Mesowear I	extant-wild	Mammalia	Placentalia	Artiodactyla	Bovidae	Bovinae	Tragelaphus	angasii	Mixed	Tragelaphus angasii
Louys et al.	2011	Mesowear I	extant-wild	Mammalia	Placentalia	Artiodactyla	Bovidae	Bovinae	Tragelaphus	eurycerus	Browser	Tragelaphus eurycerus
Louys et al.	2011	Mesowear I	extant-wild	Mammalia	Placentalia	Artiodactyla	Bovidae	Bovinae	Tragelaphus	scriptus	Browser	Tragelaphus scriptus
Louys et al.	2011	Mesowear I	extant-wild	Mammalia	Placentalia	Artiodactyla	Bovidae	Bovinae	Tragelaphus	spekii	Grazer	Tragelaphus spekii
Louys et al.	2011	Mesowear I	extant-wild	Mammalia	Placentalia	Artiodactyla	Bovidae	Bovinae	Tragelaphus	strepsiceros	Mixed	Tragelaphus strepsiceros
Louys et al.	2012	Mesowear I	extant-wild	Mammalia	Placentalia	Artiodactyla	Bovidae	Cephalophinae	Cephalophus	dorsalis	Frugivore	Cephalophus dorsalis
Louys et al.	2012	Mesowear I	extant-wild	Mammalia	Placentalia	Artiodactyla	Bovidae	Cephalophinae	Cephalophus	leucogaster	Frugivore	Cephalophus leucogaster
Louys et al.	2012	Mesowear I	extant-wild	Mammalia	Placentalia	Artiodactyla	Bovidae	Cephalophinae	Cephalophus	maxwelli	Frugivore	Cephalophus maxwelli
Louys et al.	2012	Mesowear I	extant-wild	Mammalia	Placentalia	Artiodactyla	Bovidae	Cephalophinae	Cephalophus	nigrifrons	Frugivore	Cephalophus nigrifrons
Louys et al.	2012	Mesowear I	extant-wild	Mammalia	Placentalia	Artiodactyla	Bovidae	Cephalophinae	Cephalophus	silvicultor	Frugivore	Cephalophus silvicultor
Louys et al.	2012	Mesowear I	extant-wild	Mammalia	Placentalia	Artiodactyla	Bovidae	Cephalophinae	Cephalophus	weynsi	Frugivore	Cephalophus weynsi
Louys et al.	2012	Mesowear I	extant-wild	Mammalia	Placentalia	Artiodactyla	Bovidae	Hippotraginae	Hippotragus	equinus	Grazer	Hippotragus equinus
Louys et al.	2012	Mesowear I	extant-wild	Mammalia	Placentalia	Artiodactyla	Bovidae	Reduncinae	Kobus	ellipsiprymnus	Grazer	Kobus ellipsiprymnus
Louys et al.	2012	Mesowear I	extant-wild	Mammalia	Placentalia	Artiodactyla	Bovidae		Neotragus	batesi	Browser	Neotragus batesi
Louys et al.	2012	Mesowear I	extant-wild	Mammalia	Placentalia	Artiodactyla	Bovidae	Cephalophinae	Philantomba	monticola	Frugivore	Philantomba monticola
Louys et al.	2012	Mesowear I	extant-wild	Mammalia	Placentalia	Artiodactyla	Bovidae	Reduncinae	Redunca	arundinum	Grazer	Redunca arundinum
Louys et al.	2012	Mesowear I	extant-wild	Mammalia	Placentalia	Artiodactyla	Bovidae	Reduncinae	Redunca	redunca	Grazer	Redunca redunca
Louys et al.	2012	Mesowear I	extant-wild	Mammalia	Placentalia	Artiodactyla	Bovidae	Cephalophinae	Sylvicapra	grimmia	Browser	Sylvicapra grimmia
Louys et al.	2012	Mesowear I	extant-wild	Mammalia	Placentalia	Artiodactyla	Bovidae	Bovinae	Tragelaphus	eurycerus	Browser	Tragelaphus eurycerus
Louys et al.	2012	Mesowear I	extant-wild	Mammalia	Placentalia	Artiodactyla	Bovidae	Bovinae	Tragelaphus	scriptus	Browser	Tragelaphus scriptus
Louys et al.	2012	Mesowear I	extant-wild	Mammalia	Placentalia	Artiodactyla	Bovidae	Bovinae	Tragelaphus	spekii	Grazer	Tragelaphus spekii
MacFadden	2009	Mesowear I	extinct	Mammalia	Placentalia	Perissodactyla	Equidae	Equinae	Anchitherium	clarenci	Browser	Anchitherium clarenci
Maniakas & Kostopoulos	2017	Mesowear I and II	extant_f	Mammalia	Placentalia	Artiodactyla	Bovidae	Bovinae	Bison	bonasus	Mixed	Bison bonasus
Maniakas & Kostopoulos	2017	Mesowear I and II	extinct	Mammalia	Placentalia	Artiodactyla	Bovidae	Bovinae	Bison	priscus	Mixed	Bison priscus
Maniakas & Kostopoulos	2017	Mesowear I and II	extinct	Mammalia	Placentalia	Artiodactyla	Bovidae	Bovinae	Bison	schoetensacki	Mixed	Bison schoetensacki
Maniakas & Kostopoulos	2017	Mesowear I and II	fossil	Mammalia	Placentalia	Artiodactyla	Bovidae	Bovinae	Bison	sp.	Grazer/Mixed	Bison sp.
Marder et al.	2011	Mesowear I	extinct	Mammalia	Placentalia	Artiodactyla	Cervidae	Cervinae	Dama	mesopotamica	Grass-dominated mixed	Dama mesopotamica
Marín-Leyva et al.	2016	Mesowear II	extinct	Mammalia	Placentalia	Perissodactyla	Equidae	Equinae	Equus	cedralensis	Grazer	Equus cedralensis
Marín-Leyva et al.	2016	Mesowear II	extinct	Mammalia	Placentalia	Perissodactyla	Equidae	Equinae	Equus	conversidens	Grazer	Equus conversidens
Marín-Leyva et al.	2016	Mesowear II	extinct	Mammalia	Placentalia	Perissodactyla	Equidae	Equinae	Equus	mexicanus	Grazer	Equus mexicanus
Marom et al.	2018	Mesowear I	extant_a	Mammalia	Placentalia	Artiodactyla	Bovidae	Caprinae			Mixed
Martínez-Pérez et al.	2014	Mesowear I - adapted for Conodonta	extinct	Conodonta		Ozarkodinida			Pseudofurnishius	murcianus		Pseudofurnishius murcianus
Martínez-Polanko et al.	2019	Mesowear II - ruler	fossil	Mammalia	Placentalia	Artiodactyla	Cervidae	Capreolinae	Odocoileus	virginianus	Browser	Odocoileus virginianus
McLennan (Phd thesis)	2018	Mesowear I - adapted for Conodonta	extant-wild	Chondrichthyes		Carcharhiniformes	Carcharhinidae		Carcharhinus	plumbeus		Carcharhinus plumbeus
McLennan (Phd thesis)	2018	Mesowear I - adapted for Conodonta	extant-wild	Chondrichthyes		Lamniformes	Odontaspididae		Carcharias	taurus		Carcharias taurus
McLennan (Phd thesis)	2018	Mesowear I - adapted for Conodonta	extant-wild	Chondrichthyes		Lamniformes	Lamnidae		Carcharodon	carcharias		Carcharodon carcharias
McLennan (Phd thesis)	2018	Mesowear I - adapted for Conodonta	extant-wild	Chondrichthyes		Carcharhiniformes	Carcharhinidae		Galeocerdo	cuvier		Galeocerdo cuvier
Meachen (MSc thesis)	2003	Mesowear I	extinct	Mammalia	Placentalia	Artiodactyla	Camelidae	Camelinae	Hemiauchenia	edensis	Browser	Hemiauchenia edensis
Meachen (MSc thesis)	2003	Mesowear I	extinct	Mammalia	Placentalia	Artiodactyla	Camelidae	Camelinae	Hemiauchenia	macrocephala	Mixed	Hemiauchenia macrocephala
Meachen (MSc thesis)	2003	Mesowear I	extinct	Mammalia	Placentalia	Artiodactyla	Camelidae	Camelinae	Hemiauchenia	sp.	Mixed	Hemiauchenia sp.
Meachen (MSc thesis)	2003	Mesowear I	extinct	Mammalia	Placentalia	Artiodactyla	Camelidae		Palaeolama	mirifica	Browser	Palaeolama mirifica
Melcher et al.	2013	Mesowear I and ruler	extinct	Mammalia	Placentalia	Perissodactyla	Equidae	Equinae	Eurygnathohippus	feibeli	Grazer	Eurygnathohippus feibeli
Melcher et al.	2013	Mesowear I and ruler	extinct	Mammalia	Placentalia	Perissodactyla	Equidae	Equinae	Eurygnathohippus	sp.	Grazer	Eurygnathohippus sp.
Mendes-Oliveira et al.	2012	Mesowear I	extant-wild	Mammalia	Placentalia	Artiodactyla	Cervidae	Capreolinae	Mazama	americana	Frugivore	Mazama americana
Mendes-Oliveira et al.	2012	Mesowear I	extant-wild	Mammalia	Placentalia	Artiodactyla	Cervidae	Capreolinae	Mazama	nemorivaga	Frugivore	Mazama nemorivaga
Mendes-Oliveira et al.	2012	Mesowear I	extant-wild	Mammalia	Placentalia	Artiodactyla	Tayassuidae		Pecari	tajacu	Omnivore	Pecari tajacu
Mendes-Oliveira et al.	2012	Mesowear I	extant-wild	Mammalia	Placentalia	Artiodactyla	Tayassuidae		Tayassu	pecari	Omnivore	Tayassu pecari
Merceron	2009	Mesowear I and II	extinct	Mammalia	Placentalia	Perissodactyla	Equidae	Equinae	Anchitherium	aurelianense	Browser	Anchitherium aurelianense
Merceron	2009	Mesowear I and II	extinct	Mammalia	Placentalia	Artiodactyla	Tragulidae		Dorcatherium	naui	Frugivore	Dorcatherium naui
Merceron	2009	Mesowear I and II	extinct	Mammalia	Placentalia	Artiodactyla	Moschidae		Micromeryx	flourensianus	Frugivore	Micromeryx flourensianus
Merceron	2009	Mesowear I and II	fossil	Mammalia	Placentalia	Perissodactyla	Equidae	Equinae	Hippotherium	sp.	Browser	Hippotherium sp.
Merceron	2009	Mesowear I and II	fossil	Mammalia	Placentalia	Artiodactyla	Bovidae		Miotragocerus/Tethytragus		Browser	Miotragocerus/Tethytragus
Merceron et al.	2007	Mesowear I	extinct	Mammalia	Placentalia	Perissodactyla	Equidae	Equinae	Hippotherium	intrans	Mixed	Hippotherium intrans
Merceron et al.	2007	Mesowear I	extinct	Mammalia	Placentalia	Artiodactyla	Cervidae		Lucentia	pierensis	Mixed	Lucentia pierensis
Merceron et al.	2007	Mesowear I	extinct	Mammalia	Placentalia	Artiodactyla	Moschidae		Micromeryx	flourensianus	Mixed	Micromeryx flourensianus
Merceron et al.	2007	Mesowear I	extinct	Mammalia	Placentalia	Artiodactyla	Bovidae		Miotragocerus	sp.	Browser	Miotragocerus sp.
Merceron et al.	2010	Mesowear II	extant_f	Mammalia	Placentalia	Artiodactyla	Cervidae	Cervinae			Mixed
Merceron et al.	2010	Mesowear II	extinct	Mammalia	Placentalia	Artiodactyla	Cervidae		Cervavitulus	minus	Grazer	Cervavitulus minus
Merceron et al.	2010	Mesowear II	extinct	Mammalia	Placentalia	Artiodactyla	Cervidae		Cervivatus	sp.	Browser	Cervivatus sp.
Merceron et al.	2010	Mesowear II	extinct	Mammalia	Placentalia	Artiodactyla	Tragulidae		Dorcatherium	naui	Browser	Dorcatherium naui
Merceron et al.	2010	Mesowear II	extinct	Mammalia	Placentalia	Artiodactyla	Cervidae		Lucentia	pierensis	Mixed	Lucentia pierensis
Merceron et al.	2010	Mesowear II	extinct	Mammalia	Placentalia	Artiodactyla	Bovidae		Mesembriacerus	melentisi	Mixed	Mesembriacerus melentisi
Merceron et al.	2010	Mesowear II	extinct	Mammalia	Placentalia	Artiodactyla	Moschidae		Micromeryx	flourensianus	Browser	Micromeryx flourensianus
Merceron et al.	2010	Mesowear II	extinct	Mammalia	Placentalia	Artiodactyla	Bovidae		Miotragocerus	sp.	Browser	Miotragocerus sp.
Merceron et al.	2010	Mesowear II	extinct	Mammalia	Placentalia	Artiodactyla	Bovidae		Nisidorcas	planicornis	Grass-dominated mixed	Nisidorcas planicornis
Merceron et al.	2010	Mesowear II	extinct	Mammalia	Placentalia	Artiodactyla	Bovidae		Palaeoreas	sp.	Grazer	Palaeoreas sp.
Merceron et al.	2010	Mesowear II	extinct	Mammalia	Placentalia	Artiodactyla	Bovidae	Antilopinae	Prostrepsiceros	sp.	Grazer	Prostrepsiceros sp.
Merceron et al.	2010	Mesowear II	extinct	Mammalia	Placentalia	Artiodactyla	Bovidae	Antilopinae	Prostrepsiceros	vallesiensis	Mixed	Prostrepsiceros vallesiensis
Merceron et al.	2010	Mesowear II	extinct	Mammalia	Placentalia	Artiodactyla	Bovidae		Samotragus	praecursor	Grazer	Samotragus praecursor
Merceron et al.	2010	Mesowear II	extinct	Mammalia	Placentalia	Artiodactyla	Bovidae	Bovinae	Tragoportax	rugosifrons	Grass-dominated mixed	Tragoportax rugosifrons
Merceron et al.	2010	Mesowear II	fossil	Mammalia	Placentalia	Artiodactyla	Bovidae	Antilopinae	Gazella	sp.	Grazer	Gazella sp.
Mihlbachler & Solounias	2006	Mesowear II	extinct	Mammalia	Placentalia	Artiodactyla	Merycoidodontidae	Merycochoerinae	Brachycrus	laticeps	Browse-dominated mixed	Brachycrus laticeps
Mihlbachler & Solounias	2006	Mesowear II	extinct	Mammalia	Placentalia	Artiodactyla	Merycoidodontidae	Eporeodontinae	Eporeodon	occidentalis	Mixed	Eporeodon occidentalis
Mihlbachler & Solounias	2006	Mesowear II	extinct	Mammalia	Placentalia	Artiodactyla	Merycoidodontidae		Hypsiops	bannackensis	Mixed	Hypsiops bannackensis
Mihlbachler & Solounias	2006	Mesowear II	extinct	Mammalia	Placentalia	Artiodactyla	Merycoidodontidae		Hypsiops	breviceps	Mixed	Hypsiops breviceps
Mihlbachler & Solounias	2006	Mesowear II	extinct	Mammalia	Placentalia	Artiodactyla	Merycoidodontidae		Leptauchenia	decora	Browser	Leptauchenia decora
Mihlbachler & Solounias	2006	Mesowear II	extinct	Mammalia	Placentalia	Artiodactyla	Merycoidodontidae		Leptauchenia	major	Browser	Leptauchenia major
Mihlbachler & Solounias	2006	Mesowear II	extinct	Mammalia	Placentalia	Artiodactyla	Merycoidodontidae		Leptauchenia	sp.	Browser	Leptauchenia sp.
Mihlbachler & Solounias	2006	Mesowear II	extinct	Mammalia	Placentalia	Artiodactyla	Merycoidodontidae		Merychochoerus	chelydra	Mixed	Merychochoerus chelydra
Mihlbachler & Solounias	2006	Mesowear II	extinct	Mammalia	Placentalia	Artiodactyla	Merycoidodontidae		Merychochoerus	sp.	Mixed	Merychochoerus sp.
Mihlbachler & Solounias	2006	Mesowear II	extinct	Mammalia	Placentalia	Artiodactyla	Merycoidodontidae		Merychochoerus	superbus	Mixed	Merychochoerus superbus
Mihlbachler & Solounias	2006	Mesowear II	extinct	Mammalia	Placentalia	Artiodactyla	Merycoidodontidae		Merychyus	elegans	Mixed	Merychyus elegans
Mihlbachler & Solounias	2006	Mesowear II	extinct	Mammalia	Placentalia	Artiodactyla	Merycoidodontidae		Merychyus	harrisonensis	Mixed	Merychyus harrisonensis
Mihlbachler & Solounias	2006	Mesowear II	extinct	Mammalia	Placentalia	Artiodactyla	Merycoidodontidae		Merychyus	longiceps	Mixed	Merychyus longiceps
Mihlbachler & Solounias	2006	Mesowear II	extinct	Mammalia	Placentalia	Artiodactyla	Merycoidodontidae		Merychyus	medius	Mixed	Merychyus medius
Mihlbachler & Solounias	2006	Mesowear II	extinct	Mammalia	Placentalia	Artiodactyla	Merycoidodontidae		Merychyus	relictis	Mixed	Merychyus relictis
Mihlbachler & Solounias	2006	Mesowear II	extinct	Mammalia	Placentalia	Artiodactyla	Merycoidodontidae		Merychyus	sp.	Mixed	Merychyus sp.
Mihlbachler & Solounias	2006	Mesowear II	extinct	Mammalia	Placentalia	Artiodactyla	Merycoidodontidae		Merycoidodon	bullatus	Browser	Merycoidodon bullatus
Mihlbachler & Solounias	2006	Mesowear II	extinct	Mammalia	Placentalia	Artiodactyla	Merycoidodontidae		Merycoidodon	culbertsoni	Browser	Merycoidodon culbertsoni
Mihlbachler & Solounias	2006	Mesowear II	extinct	Mammalia	Placentalia	Artiodactyla	Merycoidodontidae		Merycoidodon	major	Browser	Merycoidodon major
Mihlbachler & Solounias	2006	Mesowear II	extinct	Mammalia	Placentalia	Artiodactyla	Merycoidodontidae		Oreonetes	chadronensis	Browser	Oreonetes chadronensis
Mihlbachler & Solounias	2006	Mesowear II	extinct	Mammalia	Placentalia	Artiodactyla	Merycoidodontidae		Oreonetes	gracilis	Browser	Oreonetes gracilis
Mihlbachler & Solounias	2006	Mesowear II	extinct	Mammalia	Placentalia	Artiodactyla	Merycoidodontidae		Sespia	nitida	Browse-dominated mixed	Sespia nitida
Mihlbachler & Solounias	2006	Mesowear II	extinct	Mammalia	Placentalia	Artiodactyla	Merycoidodontidae		Ticholepus	zygomaticus	Grass-dominated mixed	Ticholepus zygomaticus
Mihlbachler et al.	2011	Mesowear II - ruler	extinct	Mammalia	Placentalia	Perissodactyla	Equidae	Anchitheriinae			Browser
Mihlbachler et al.	2011	Mesowear II - ruler	extinct	Mammalia	Placentalia	Perissodactyla	Equidae		Acritohippus	isonensus	Mixed	Acritohippus isonensus
Mihlbachler et al.	2011	Mesowear II - ruler	extinct	Mammalia	Placentalia	Perissodactyla	Equidae		Acritohippus	stylodontus	Mixed	Acritohippus stylodontus
Mihlbachler et al.	2011	Mesowear II - ruler	extinct	Mammalia	Placentalia	Perissodactyla	Equidae		Acritohippus	tertius	Mixed	Acritohippus tertius
Mihlbachler et al.	2011	Mesowear II - ruler	extinct	Mammalia	Placentalia	Perissodactyla	Equidae		Archaeohippus	blackbergi	Mixed	Archaeohippus blackbergi
Mihlbachler et al.	2011	Mesowear II - ruler	extinct	Mammalia	Placentalia	Perissodactyla	Equidae		Archaeohippus	penultimus	Browser	Archaeohippus penultimus
Mihlbachler et al.	2011	Mesowear II - ruler	extinct	Mammalia	Placentalia	Perissodactyla	Equidae		Archaeohippus	sp.	Mixed	Archaeohippus sp.
Mihlbachler et al.	2011	Mesowear II - ruler	extinct	Mammalia	Placentalia	Perissodactyla	Equidae		Astrohippus	ansae	Grass-dominated mixed	Astrohippus ansae
Mihlbachler et al.	2011	Mesowear II - ruler	extinct	Mammalia	Placentalia	Perissodactyla	Equidae		Astrohippus	stockii	Grass-dominated mixed	Astrohippus stockii
Mihlbachler et al.	2011	Mesowear II - ruler	extinct	Mammalia	Placentalia	Perissodactyla	Equidae		Calippus	cerasinus	Mixed	Calippus cerasinus
Mihlbachler et al.	2011	Mesowear II - ruler	extinct	Mammalia	Placentalia	Perissodactyla	Equidae		Calippus	hondurensis	Mixed	Calippus hondurensis
Mihlbachler et al.	2011	Mesowear II - ruler	extinct	Mammalia	Placentalia	Perissodactyla	Equidae		Calippus	martini	Mixed	Calippus martini
Mihlbachler et al.	2011	Mesowear II - ruler	extinct	Mammalia	Placentalia	Perissodactyla	Equidae		Calippus	placidus	Grass-dominated mixed	Calippus placidus
Mihlbachler et al.	2011	Mesowear II - ruler	extinct	Mammalia	Placentalia	Perissodactyla	Equidae		Calippus	proplacidus	Mixed	Calippus proplacidus
Mihlbachler et al.	2011	Mesowear II - ruler	extinct	Mammalia	Placentalia	Perissodactyla	Equidae		Calippus	regulus	Grass-dominated mixed	Calippus regulus
Mihlbachler et al.	2011	Mesowear II - ruler	extinct	Mammalia	Placentalia	Perissodactyla	Equidae		Calippus	sp.	Mixed	Calippus sp.
Mihlbachler et al.	2011	Mesowear II - ruler	extinct	Mammalia	Placentalia	Perissodactyla	Equidae		Cormohipparion	goorisi	Mixed	Cormohipparion goorisi
Mihlbachler et al.	2011	Mesowear II - ruler	extinct	Mammalia	Placentalia	Perissodactyla	Equidae		Cormohipparion	occidentale	Mixed	Cormohipparion occidentale
Mihlbachler et al.	2011	Mesowear II - ruler	extinct	Mammalia	Placentalia	Perissodactyla	Equidae		Cormohipparion	plicatile	Mixed	Cormohipparion plicatile
Mihlbachler et al.	2011	Mesowear II - ruler	extinct	Mammalia	Placentalia	Perissodactyla	Equidae		Cormohipparion	sphenodus	Mixed	Cormohipparion sphenodus
Mihlbachler et al.	2011	Mesowear II - ruler	extinct	Mammalia	Placentalia	Perissodactyla	Equidae		Desmatippus	integer	Browser	Desmatippus integer
Mihlbachler et al.	2011	Mesowear II - ruler	extinct	Mammalia	Placentalia	Perissodactyla	Equidae		Desmatippus	nebraskensis	Mixed	Desmatippus nebraskensis
Mihlbachler et al.	2011	Mesowear II - ruler	extinct	Mammalia	Placentalia	Perissodactyla	Equidae		Desmatippus	sp.	Browser	Desmatippus sp.
Mihlbachler et al.	2011	Mesowear II - ruler	extinct	Mammalia	Placentalia	Perissodactyla	Equidae		Dinohippus	interpolatus	Mixed	Dinohippus interpolatus
Mihlbachler et al.	2011	Mesowear II - ruler	extinct	Mammalia	Placentalia	Perissodactyla	Equidae		Dinohippus	leidyanus	Mixed	Dinohippus leidyanus
Mihlbachler et al.	2011	Mesowear II - ruler	extinct	Mammalia	Placentalia	Perissodactyla	Equidae		Dinohippus	sp.	Mixed	Dinohippus sp.
Mihlbachler et al.	2011	Mesowear II - ruler	extinct	Mammalia	Placentalia	Perissodactyla	Equidae		Epihippus	sp.	Mixed	Epihippus sp.
Mihlbachler et al.	2011	Mesowear II - ruler	extinct	Mammalia	Placentalia	Perissodactyla	Equidae		Epihippus	uintensis	Mixed	Epihippus uintensis
Mihlbachler et al.	2011	Mesowear II - ruler	extinct	Mammalia	Placentalia	Perissodactyla	Equidae	Equinae	Equus	complicatus	Grass-dominated mixed	Equus complicatus
Mihlbachler et al.	2011	Mesowear II - ruler	extinct	Mammalia	Placentalia	Perissodactyla	Equidae	Equinae	Equus	conversidens	Grass-dominated mixed	Equus conversidens
Mihlbachler et al.	2011	Mesowear II - ruler	extinct	Mammalia	Placentalia	Perissodactyla	Equidae	Equinae	Equus	pacificus	Grass-dominated mixed	Equus pacificus
Mihlbachler et al.	2011	Mesowear II - ruler	extinct	Mammalia	Placentalia	Perissodactyla	Equidae	Equinae	Equus	scotti	Grass-dominated mixed	Equus scotti
Mihlbachler et al.	2011	Mesowear II - ruler	extinct	Mammalia	Placentalia	Perissodactyla	Equidae	Equinae	Equus	simplicidens	Grass-dominated mixed	Equus simplicidens
Mihlbachler et al.	2011	Mesowear II - ruler	extinct	Mammalia	Placentalia	Perissodactyla	Equidae		Hipparion	shirleyae	Mixed	Hipparion shirleyae
Mihlbachler et al.	2011	Mesowear II - ruler	extinct	Mammalia	Placentalia	Perissodactyla	Equidae		Hipparion	sp.	Mixed	Hipparion sp.
Mihlbachler et al.	2011	Mesowear II - ruler	extinct	Mammalia	Placentalia	Perissodactyla	Equidae		Hipparion	tehonense	Mixed	Hipparion tehonense
Mihlbachler et al.	2011	Mesowear II - ruler	extinct	Mammalia	Placentalia	Perissodactyla	Equidae		Hypohippus	affinus	Mixed	Hypohippus affinus
Mihlbachler et al.	2011	Mesowear II - ruler	extinct	Mammalia	Placentalia	Perissodactyla	Equidae		Hypohippus	sp.	Browser	Hypohippus sp.
Mihlbachler et al.	2011	Mesowear II - ruler	extinct	Mammalia	Placentalia	Perissodactyla	Equidae		Hyracotherium	sp.	Mixed	Hyracotherium sp.
Mihlbachler et al.	2011	Mesowear II - ruler	extinct	Mammalia	Placentalia	Perissodactyla	Equidae		Hyracotherium	tapirinum	Mixed	Hyracotherium tapirinum
Mihlbachler et al.	2011	Mesowear II - ruler	extinct	Mammalia	Placentalia	Perissodactyla	Equidae		Hyracotherium	vasceiense	Mixed	Hyracotherium vasceiense
Mihlbachler et al.	2011	Mesowear II - ruler	extinct	Mammalia	Placentalia	Perissodactyla	Equidae		Kalobatippus	sp.	Mixed	Kalobatippus sp.
Mihlbachler et al.	2011	Mesowear II - ruler	extinct	Mammalia	Placentalia	Perissodactyla	Equidae		Megahippus	matthewi	Browser	Megahippus matthewi
Mihlbachler et al.	2011	Mesowear II - ruler	extinct	Mammalia	Placentalia	Perissodactyla	Equidae		Megahippus	sp.	Browser	Megahippus sp.
Mihlbachler et al.	2011	Mesowear II - ruler	extinct	Mammalia	Placentalia	Perissodactyla	Equidae	Equinae	Merychippus	coloradense	Mixed	Merychippus coloradense
Mihlbachler et al.	2011	Mesowear II - ruler	extinct	Mammalia	Placentalia	Perissodactyla	Equidae	Equinae	Merychippus	insignis	Mixed	Merychippus insignis
Mihlbachler et al.	2011	Mesowear II - ruler	extinct	Mammalia	Placentalia	Perissodactyla	Equidae	Equinae	Merychippus	primus	Mixed	Merychippus primus
Mihlbachler et al.	2011	Mesowear II - ruler	extinct	Mammalia	Placentalia	Perissodactyla	Equidae	Equinae	Merychippus	sp.	Mixed	Merychippus sp.
Mihlbachler et al.	2011	Mesowear II - ruler	extinct	Mammalia	Placentalia	Perissodactyla	Equidae		Mesohippus	bairdi	Browser	Mesohippus bairdi
Mihlbachler et al.	2011	Mesowear II - ruler	extinct	Mammalia	Placentalia	Perissodactyla	Equidae		Mesohippus	barbouri	Browser	Mesohippus barbouri
Mihlbachler et al.	2011	Mesowear II - ruler	extinct	Mammalia	Placentalia	Perissodactyla	Equidae		Mesohippus	exoletus	Browser	Mesohippus exoletus
Mihlbachler et al.	2011	Mesowear II - ruler	extinct	Mammalia	Placentalia	Perissodactyla	Equidae		Mesohippus	sp.	Browser	Mesohippus sp.
Mihlbachler et al.	2011	Mesowear II - ruler	extinct	Mammalia	Placentalia	Perissodactyla	Equidae		Miohippus	assiniboiensis	Browser	Miohippus assiniboiensis
Mihlbachler et al.	2011	Mesowear II - ruler	extinct	Mammalia	Placentalia	Perissodactyla	Equidae		Miohippus	gidleyi	Browser	Miohippus gidleyi
Mihlbachler et al.	2011	Mesowear II - ruler	extinct	Mammalia	Placentalia	Perissodactyla	Equidae		Miohippus	obliquidens	Browser	Miohippus obliquidens
Mihlbachler et al.	2011	Mesowear II - ruler	extinct	Mammalia	Placentalia	Perissodactyla	Equidae		Nannippus	ingenuus	Mixed	Nannippus ingenuus
Mihlbachler et al.	2011	Mesowear II - ruler	extinct	Mammalia	Placentalia	Perissodactyla	Equidae		Nannippus	minor	Mixed	Nannippus minor
Mihlbachler et al.	2011	Mesowear II - ruler	extinct	Mammalia	Placentalia	Perissodactyla	Equidae		Nannippus	penninsulatus	Grass-dominated mixed	Nannippus penninsulatus
Mihlbachler et al.	2011	Mesowear II - ruler	extinct	Mammalia	Placentalia	Perissodactyla	Equidae		Nannippus	sp.	Mixed	Nannippus sp.
Mihlbachler et al.	2011	Mesowear II - ruler	extinct	Mammalia	Placentalia	Perissodactyla	Equidae		Neohipparion	affine	Mixed	Neohipparion affine
Mihlbachler et al.	2011	Mesowear II - ruler	extinct	Mammalia	Placentalia	Perissodactyla	Equidae		Neohipparion	eurystyle	Grass-dominated mixed	Neohipparion eurystyle
Mihlbachler et al.	2011	Mesowear II - ruler	extinct	Mammalia	Placentalia	Perissodactyla	Equidae		Neohipparion	gidleyi	Grass-dominated mixed	Neohipparion gidleyi
Mihlbachler et al.	2011	Mesowear II - ruler	extinct	Mammalia	Placentalia	Perissodactyla	Equidae		Neohipparion	sp.	Mixed	Neohipparion sp.
Mihlbachler et al.	2011	Mesowear II - ruler	extinct	Mammalia	Placentalia	Perissodactyla	Equidae		Onohippidion	galushai	Mixed	Onohippidion galushai
Mihlbachler et al.	2011	Mesowear II - ruler	extinct	Mammalia	Placentalia	Perissodactyla	Equidae		Orohippus	pumilis	Mixed	Orohippus pumilis
Mihlbachler et al.	2011	Mesowear II - ruler	extinct	Mammalia	Placentalia	Perissodactyla	Equidae		Orohippus	sp.	Mixed	Orohippus sp.
Mihlbachler et al.	2011	Mesowear II - ruler	extinct	Mammalia	Placentalia	Perissodactyla	Equidae		Parahippus	cognatus	Mixed	Parahippus cognatus
Mihlbachler et al.	2011	Mesowear II - ruler	extinct	Mammalia	Placentalia	Perissodactyla	Equidae		Parahippus	leonensis	Browser	Parahippus leonensis
Mihlbachler et al.	2011	Mesowear II - ruler	extinct	Mammalia	Placentalia	Perissodactyla	Equidae		Parahippus	pawniensis	Mixed	Parahippus pawniensis
Mihlbachler et al.	2011	Mesowear II - ruler	extinct	Mammalia	Placentalia	Perissodactyla	Equidae		Parahippus	sp.	Mixed	Parahippus sp.
Mihlbachler et al.	2011	Mesowear II - ruler	extinct	Mammalia	Placentalia	Perissodactyla	Equidae		Pliohippus	mirabilis	Mixed	Pliohippus mirabilis
Mihlbachler et al.	2011	Mesowear II - ruler	extinct	Mammalia	Placentalia	Perissodactyla	Equidae		Pliohippus	pernix	Mixed	Pliohippus pernix
Mihlbachler et al.	2011	Mesowear II - ruler	extinct	Mammalia	Placentalia	Perissodactyla	Equidae		Pliohippus	sp.	Mixed	Pliohippus sp.
Mihlbachler et al.	2011	Mesowear II - ruler	extinct	Mammalia	Placentalia	Perissodactyla	Equidae		Plioparahippus	carrizonensis	Mixed	Plioparahippus carrizonensis
Mihlbachler et al.	2011	Mesowear II - ruler	extinct	Mammalia	Placentalia	Perissodactyla	Equidae		Protohippus	gidleyi	Mixed	Protohippus gidleyi
Mihlbachler et al.	2011	Mesowear II - ruler	extinct	Mammalia	Placentalia	Perissodactyla	Equidae		Protohippus	perditus	Mixed	Protohippus perditus
Mihlbachler et al.	2011	Mesowear II - ruler	extinct	Mammalia	Placentalia	Perissodactyla	Equidae		Protohippus	supremus	Mixed	Protohippus supremus
Mihlbachler et al.	2011	Mesowear II - ruler	extinct	Mammalia	Placentalia	Perissodactyla	Equidae		Pseudhipparion	gratum	Mixed	Pseudhipparion gratum
Mihlbachler et al.	2011	Mesowear II - ruler	extinct	Mammalia	Placentalia	Perissodactyla	Equidae		Pseudhipparion	hessei	Mixed	Pseudhipparion hessei
Mihlbachler et al.	2011	Mesowear II - ruler	extinct	Mammalia	Placentalia	Perissodactyla	Equidae		Pseudhipparion	retrusum	Mixed	Pseudhipparion retrusum
Mihlbachler et al.	2011	Mesowear II - ruler	extinct	Mammalia	Placentalia	Perissodactyla	Equidae		Pseudhipparion	skinneri	Mixed	Pseudhipparion skinneri
Mihlbachler et al.	2011	Mesowear II - ruler	extinct	Mammalia	Placentalia	Perissodactyla	Equidae		Pseudhipparion	sp.	Mixed	Pseudhipparion sp.
Mihlbachler et al.	2011	Mesowear II - ruler	extinct	Mammalia	Placentalia	Perissodactyla	Equidae		Scaphohippus	intermontanus	Mixed	Scaphohippus intermontanus
Mihlbachler et al.	2011	Mesowear II - ruler	fossil	Mammalia	Placentalia	Perissodactyla	Equidae	Equinae			Mixed
Mihlbachler et al.	2011	Mesowear II - ruler	fossil	Mammalia	Placentalia	Perissodactyla	Equidae	Equinae	Equus	sp.	Grass-dominated mixed	Equus sp.
Mihlbachler et al.	2018	Mesowear II - ruler	extant-wild	Mammalia	Placentalia	Perissodactyla	Rhinocerotidae	Rhinocerotinae	Ceratotherium	simum	Grazer	Ceratotherium simum
Mihlbachler et al.	2018	Mesowear II - ruler	extant-wild	Mammalia	Placentalia	Perissodactyla	Rhinocerotidae		Dicerorhinus	sumatrensis	Browser	Dicerorhinus sumatrensis
Mihlbachler et al.	2018	Mesowear II - ruler	extant-wild	Mammalia	Placentalia	Perissodactyla	Rhinocerotidae		Diceros	bicornis	Browser	Diceros bicornis
Mihlbachler et al.	2018	Mesowear II - ruler	extant-wild	Mammalia	Placentalia	Perissodactyla	Rhinocerotidae		Rhinoceros	sondaicus	Browser	Rhinoceros sondaicus
Mihlbachler et al.	2018	Mesowear II - ruler	extant-wild	Mammalia	Placentalia	Perissodactyla	Rhinocerotidae		Rhinoceros	unicornis	Mixed	Rhinoceros unicornis
Mihlbachler et al.	2018	Mesowear II - ruler	extinct	Mammalia	Placentalia	Perissodactyla	Rhinocerotidae	Aceratheriinae	Aphelops	malacorhinus	Browser	Aphelops malacorhinus
Mihlbachler et al.	2018	Mesowear II - ruler	extinct	Mammalia	Placentalia	Perissodactyla	Rhinocerotidae		Diceratherium	annectens	Browser	Diceratherium annectens
Mihlbachler et al.	2018	Mesowear II - ruler	extinct	Mammalia	Placentalia	Perissodactyla	Rhinocerotidae		Menoceras	arikarense	Browser	Menoceras arikarense
Mihlbachler et al.	2018	Mesowear II - ruler	extinct	Mammalia	Placentalia	Perissodactyla	Rhinocerotidae		Teleoceras	fossiger	Browser	Teleoceras fossiger
Mihlbachler et al.	2018	Mesowear II - ruler	extinct	Mammalia	Placentalia	Perissodactyla	Rhinocerotidae		Teleoceras	major	Browser	Teleoceras major
Mihlbachler et al.	2018	Mesowear II - ruler	extinct	Mammalia	Placentalia	Perissodactyla	Rhinocerotidae		Teleoceras	proterum	Browser	Teleoceras proterum
Nakaya et al.	2009	Mesowear I	extinct	Mammalia	Placentalia	Perissodactyla	Equidae		Hipparion	sp.	Grazer/Mixed	Hipparion sp.
Palombo (conf)	2005	Mesowear I	extinct	Mammalia	Placentalia	Artiodactyla	Cervidae		Praemegaceros	cazioti	Mixed	Praemegaceros cazioti
Perez-Crespo et al.	2016	Mesowear II	extinct	Mammalia	Placentalia	Artiodactyla	Antilocapridae	Antilocaprinae	Capromeryx	mexicana	Mixed	Capromeryx mexicana
Pokines et al.	2018	Mesowear II - ruler, adapted for Proboscidea	extinct	Mammalia	Placentalia	Proboscidea	Elephantidae	Elephantinae	Paleoloxodon	recki	Browser	Paleoloxodon recki
Purnell & Jones	2012	Mesowear I - adapted for Conodonta	extinct	Conodonta		Ozarkodinida			Gnathodus	pseudosemiglaber	Benthic	Gnathodus pseudosemiglaber
Purnell & Jones	2012	Mesowear I - adapted for Conodonta	extinct	Conodonta		Ozarkodinida			Gondolella	sublanceolata	Pelagic	Gondolella sublanceolata
Purnell & Jones	2012	Mesowear I - adapted for Conodonta	extinct	Conodonta		Ozarkodinida			Hindeodus	minutus	Benthic	Hindeodus minutus
Purnell & Jones	2012	Mesowear I - adapted for Conodonta	extinct	Conodonta		Ozarkodinida			Idiognathodus	simulator	Pelagic	Idiognathodus simulator
Purnell & Jones	2012	Mesowear I - adapted for Conodonta	extinct	Conodonta		Ozarkodinida			Mestognathus	beckmanni	Benthic	Mestognathus beckmanni
Purnell & Jones	2012	Mesowear I - adapted for Conodonta	extinct	Conodonta		Ozarkodinida			Patrognathus	capricornis	Benthic	Patrognathus capricornis
Purnell & Jones	2012	Mesowear I - adapted for Conodonta	extinct	Conodonta		Ozarkodinida			Streptognathodus	pawhusk		Streptognathodus pawhusk
Renaud & Rivals	2007	Mesowear II	extant_a	Mammalia	Placentalia	Artiodactyla	Bovidae				Grazer
Rivals	2012	Mesowear II - ruler	extant_f	Mammalia	Placentalia	Artiodactyla	Cervidae	Capreolinae	Capreolus	capreolus	Mixed	Capreolus capreolus
Rivals	2012	Mesowear II - ruler	extant_f	Mammalia	Placentalia	Artiodactyla	Cervidae	Cervinae	Cervus	elaphus	Browser	Cervus elaphus
Rivals	2012	Mesowear II - ruler	extant-wild	Mammalia	Placentalia	Artiodactyla	Bovidae	Bovinae	Bison	bonasus	Browser/Mixed	Bison bonasus
Rivals	2012	Mesowear II - ruler	extant-wild	Mammalia	Placentalia	Artiodactyla	Bovidae	Caprinae	Hemitragus	hylocrius	Browser/Mixed	Hemitragus hylocrius
Rivals	2012	Mesowear II - ruler	extant-wild	Mammalia	Placentalia	Artiodactyla	Bovidae	Caprinae	Hemitragus	jemlahicus	Browser/Mixed	Hemitragus jemlahicus
Rivals	2012	Mesowear II - ruler	extinct	Mammalia	Placentalia	Artiodactyla	Bovidae	Bovinae	Bison	schoetensacki	Browser/Mixed	Bison schoetensacki
Rivals	2012	Mesowear II - ruler	extinct	Mammalia	Placentalia	Perissodactyla	Equidae	Equinae	Equus	ferus mosbachensis	Mixed	Equus ferus mosbachensis
Rivals	2012	Mesowear II - ruler	extinct	Mammalia	Placentalia	Artiodactyla	Bovidae	Caprinae	Hemitragus	bonali	Mixed	Hemitragus bonali
Rivals	2012	Mesowear II - ruler	extinct	Mammalia	Placentalia	Perissodactyla	Rhinocerotidae	Rhinocerotinae	Stephanorhinus	hundsheimensis	Browser	Stephanorhinus hundsheimensis
Rivals & Álvarez-Lao	2018	Mesowear II - ruler	extant_f	Mammalia	Placentalia	Artiodactyla	Bovidae	Caprinae	Capra	pyrenaica	Browser/Mixed	Capra pyrenaica
Rivals & Álvarez-Lao	2018	Mesowear II - ruler	extant_f	Mammalia	Placentalia	Artiodactyla	Cervidae	Capreolinae	Capreolus	capreolus	Browser	Capreolus capreolus
Rivals & Álvarez-Lao	2018	Mesowear II - ruler	extant_f	Mammalia	Placentalia	Artiodactyla	Cervidae	Cervinae	Cervus	elaphus	Mixed	Cervus elaphus
Rivals & Álvarez-Lao	2018	Mesowear II - ruler	extant_f	Mammalia	Placentalia	Artiodactyla	Cervidae	Capreolinae	Rangifer	tarandus	Mixed	Rangifer tarandus
Rivals & Álvarez-Lao	2018	Mesowear II - ruler	extant_f	Mammalia	Placentalia	Artiodactyla	Bovidae	Caprinae	Rupicapra	pyrenaica	Browse-dominated mixed	Rupicapra pyrenaica
Rivals & Álvarez-Lao	2018	Mesowear II - ruler	extinct	Mammalia	Placentalia	Artiodactyla	Bovidae	Bovinae	Bison	priscus	Grass-dominated mixed	Bison priscus
Rivals & Álvarez-Lao	2018	Mesowear II - ruler	extinct	Mammalia	Placentalia	Perissodactyla	Rhinocerotidae	Dicerorhinini	Coelodonta	antiquitatis	Grazer	Coelodonta antiquitatis
Rivals & Álvarez-Lao	2018	Mesowear II - ruler	extinct	Mammalia	Placentalia	Artiodactyla	Cervidae	Cervinae	Megaloceros	giganteus	Browser	Megaloceros giganteus
Rivals & Athanassiou	2008	Mesowear II	extinct	Mammalia	Placentalia	Artiodactyla	Cervidae	Cervinae	Croizetoceros	ramosus	Browser	Croizetoceros ramosus
Rivals & Athanassiou	2008	Mesowear II	extinct	Mammalia	Placentalia	Perissodactyla	Equidae	Equinae	Equus	stenonis	Grazer	Equus stenonis
Rivals & Athanassiou	2008	Mesowear II	extinct	Mammalia	Placentalia	Artiodactyla	Bovidae		Euthyceros	thessalicus	Grass-dominated mixed	Euthyceros thessalicus
Rivals & Athanassiou	2008	Mesowear II	extinct	Mammalia	Placentalia	Artiodactyla	Bovidae		Gazellospira	torticornis	Mixed	Gazellospira torticornis
Rivals & Athanassiou	2008	Mesowear II	fossil	Mammalia	Placentalia	Artiodactyla	Bovidae	Antilopinae	Gazella	sp.	Mixed	Gazella sp.
Rivals & Lister	2016	Mesowear II	extant_f	Mammalia	Placentalia	Artiodactyla	Cervidae	Capreolinae	Capreolus	capreolus	Browser	Capreolus capreolus
Rivals & Lister	2016	Mesowear II	extant_f	Mammalia	Placentalia	Artiodactyla	Cervidae	Cervinae	Cervus	elaphus	Mixed	Cervus elaphus
Rivals & Lister	2016	Mesowear II	extant_f	Mammalia	Placentalia	Artiodactyla	Cervidae	Cervinae	Cervus	pardinensis	Mixed	Cervus pardinensis
Rivals & Lister	2016	Mesowear II	extant_f	Mammalia	Placentalia	Artiodactyla	Cervidae	Cervinae	Cervus	perrieri	Browse-dominated mixed	Cervus perrieri
Rivals & Lister	2016	Mesowear II	extant_f	Mammalia	Placentalia	Perissodactyla	Equidae	Equinae	Equus	ferus	Grazer	Equus ferus
Rivals & Lister	2016	Mesowear II	extant_f	Mammalia	Placentalia	Artiodactyla	Cervidae	Capreolinae	Rangifer	tarandus	Mixed	Rangifer tarandus
Rivals & Lister	2016	Mesowear II	extinct	Mammalia	Placentalia	Artiodactyla	Bovidae	Bovinae	Bison	priscus	Grazer/Mixed	Bison priscus
Rivals & Lister	2016	Mesowear II	extinct	Mammalia	Placentalia	Artiodactyla	Bovidae	Bovinae	Bison	schoetensacki	Grass-dominated mixed	Bison schoetensacki
Rivals & Lister	2016	Mesowear II	extinct	Mammalia	Placentalia	Artiodactyla	Bovidae	Bovinae	Bos	primigenius	Browser/Mixed	Bos primigenius
Rivals & Lister	2016	Mesowear II	extinct	Mammalia	Placentalia	Artiodactyla	Cervidae	Capreolinae	Cervalces	gallicus	Browser	Cervalces gallicus
Rivals & Lister	2016	Mesowear II	extinct	Mammalia	Placentalia	Perissodactyla	Rhinocerotidae	Dicerorhinini	Coelodonta	antiquitatis	Grazer	Coelodonta antiquitatis
Rivals & Lister	2016	Mesowear II	extinct	Mammalia	Placentalia	Artiodactyla	Cervidae	Cervinae	Dama	clactonia	Browser	Dama clactonia
Rivals & Lister	2016	Mesowear II	extinct	Mammalia	Placentalia	Artiodactyla	Cervidae	Cervinae	Dama	roberti	Browser	Dama roberti
Rivals & Lister	2016	Mesowear II	extinct	Mammalia	Placentalia	Perissodactyla	Equidae	Equinae	Equus	altidens	Grazer	Equus altidens
Rivals & Lister	2016	Mesowear II	extinct	Mammalia	Placentalia	Perissodactyla	Equidae	Equinae	Equus	bressanus	Grazer	Equus bressanus
Rivals & Lister	2016	Mesowear II	extinct	Mammalia	Placentalia	Perissodactyla	Equidae	Equinae	Equus	ferus mosbachensis	Grazer	Equus ferus mosbachensis
Rivals & Lister	2016	Mesowear II	extinct	Mammalia	Placentalia	Perissodactyla	Equidae	Equinae	Equus	stenonis	Grazer	Equus stenonis
Rivals & Lister	2016	Mesowear II	extinct	Mammalia	Placentalia	Artiodactyla	Cervidae	Cervinae	Eucladoceros	sp.	Browser	Eucladoceros sp.
Rivals & Lister	2016	Mesowear II	extinct	Mammalia	Placentalia	Perissodactyla	Equidae		Hipparion	sp.	Grazer	Hipparion sp.
Rivals & Lister	2016	Mesowear II	extinct	Mammalia	Placentalia	Artiodactyla	Bovidae	Bovinae	Leptobos	sp.	Mixed	Leptobos sp.
Rivals & Lister	2016	Mesowear II	extinct	Mammalia	Placentalia	Artiodactyla	Cervidae	Cervinae	Megaloceros	giganteus	Grazer/Mixed	Megaloceros giganteus
Rivals & Lister	2016	Mesowear II	extinct	Mammalia	Placentalia	Artiodactyla	Bovidae		Parabos	sp.	Browser	Parabos sp.
Rivals & Lister	2016	Mesowear II	extinct	Mammalia	Placentalia	Artiodactyla	Cervidae		Praemegaceros	dawkinsi	Browser	Praemegaceros dawkinsi
Rivals & Lister	2016	Mesowear II	extinct	Mammalia	Placentalia	Artiodactyla	Cervidae		Praemegaceros	verticornis	Browse-dominated mixed	Praemegaceros verticornis
Rivals & Lister	2016	Mesowear II	extinct	Mammalia	Placentalia	Perissodactyla	Rhinocerotidae	Rhinocerotinae	Stephanorhinus	etruscus	Browser	Stephanorhinus etruscus
Rivals & Lister	2016	Mesowear II	extinct	Mammalia	Placentalia	Perissodactyla	Rhinocerotidae	Rhinocerotinae	Stephanorhinus	hemitoechus	Grazer/Mixed	Stephanorhinus hemitoechus
Rivals & Lister	2016	Mesowear II	extinct	Mammalia	Placentalia	Perissodactyla	Rhinocerotidae	Rhinocerotinae	Stephanorhinus	hundsheimensis	Mixed	Stephanorhinus hundsheimensis
Rivals & Lister	2016	Mesowear II	extinct	Mammalia	Placentalia	Perissodactyla	Rhinocerotidae	Rhinocerotinae	Stephanorhinus	kirchbergensis	Browser/Mixed	Stephanorhinus kirchbergensis
Rivals & Semprebon	2006	Mesowear I and II	extinct	Mammalia	Placentalia	Artiodactyla	Antilocapridae		Stockoceros	onusrosagris	Mixed	Stockoceros onusrosagris
Rivals & Semprebon	2010	Mesowear II	extant-wild	Mammalia	Placentalia	Perissodactyla	Equidae	Equinae	Equus	quagga	Grazer	Equus quagga
Rivals & Semprebon	2012	Mesowear II - ruler	extant_f	Mammalia	Placentalia	Artiodactyla	Cervidae	Capreolinae	Odocoileus	virginianus	Browser	Odocoileus virginianus
Rivals & Semprebon	2012	Mesowear II - ruler	extant_f	Mammalia	Placentalia	Artiodactyla	Cervidae	Capreolinae	Rangifer	tarandus	Browser	Rangifer tarandus
Rivals & Semprebon	2012	Mesowear II - ruler	extinct	Mammalia	Placentalia	Artiodactyla	Bovidae	Bovinae	Bison	antiquus	Grass-dominated mixed	Bison antiquus
Rivals & Semprebon	2012	Mesowear II - ruler	extinct	Mammalia	Placentalia	Artiodactyla	Camelidae		Camelops	sp.	Browser	Camelops sp.
Rivals & Semprebon	2012	Mesowear II - ruler	extinct	Mammalia	Placentalia	Artiodactyla	Camelidae		Palaeolama	mirifica	Fruit browser	Palaeolama mirifica
Rivals & Semprebon	2012	Mesowear II - ruler	fossil	Mammalia	Placentalia	Perissodactyla	Equidae	Equinae	Equus	sp.	Grass-dominated mixed	Equus sp.
Rivals & Semprebon	2017	Mesowear II - ruler	extant_f	Mammalia	Placentalia	Artiodactyla	Cervidae	Capreolinae	Rangifer	tarandus	Varies	Rangifer tarandus
Rivals & Semprebon	2017	Mesowear II - ruler	extant-wild	Mammalia	Placentalia	Artiodactyla	Cervidae	Capreolinae	Rangifer	tarandus caribou	Browser	Rangifer tarandus caribou
Rivals & Semprebon	2017	Mesowear II - ruler	extant-wild	Mammalia	Placentalia	Artiodactyla	Cervidae	Capreolinae	Rangifer	tarandus groenlandicus	Browse-dominated mixed	Rangifer tarandus groenlandicus
Rivals & Semprebon	2017	Mesowear II - ruler	extant-wild	Mammalia	Placentalia	Artiodactyla	Cervidae	Capreolinae	Rangifer	tarandus pearyi	Browse-dominated mixed	Rangifer tarandus pearyi
Rivals & Takatsuki	2015	Mesowear II - ruler	extant-wild	Mammalia	Placentalia	Artiodactyla	Cervidae	Cervinae	Cervus	nippon	Mixed	Cervus nippon
Rivals & Ziegler	2018	Mesowear II - ruler	extant_f	Mammalia	Placentalia	Artiodactyla	Cervidae	Cervinae	Cervus	elaphus	Browser/Mixed	Cervus elaphus
Rivals & Ziegler	2018	Mesowear II - ruler	extant_f	Mammalia	Placentalia	Artiodactyla	Cervidae	Cervinae	Dama	dama	Browser/Mixed	Dama dama
Rivals & Ziegler	2018	Mesowear II - ruler	extant_f	Mammalia	Placentalia	Perissodactyla	Equidae	Equinae	Equus	ferus	Grazer	Equus ferus
Rivals & Ziegler	2018	Mesowear II - ruler	extinct	Mammalia	Placentalia	Artiodactyla	Cervidae	Cervinae	Megaloceros	giganteus	Browser/Mixed	Megaloceros giganteus
Rivals & Ziegler	2018	Mesowear II - ruler	extinct	Mammalia	Placentalia	Perissodactyla	Rhinocerotidae	Rhinocerotinae	Stephanorhinus	hemitoechus	Grazer	Stephanorhinus hemitoechus
Rivals & Ziegler	2018	Mesowear II - ruler	extinct	Mammalia	Placentalia	Perissodactyla	Rhinocerotidae	Rhinocerotinae	Stephanorhinus	kirchbergensis	Browser	Stephanorhinus kirchbergensis
Rivals & Ziegler	2018	Mesowear II - ruler	fossil	Mammalia	Placentalia	Artiodactyla	Bovidae	Bovinae	Bos/Bison	sp.	Mixed	Bos/Bison sp.
Rivals et al.	2008	Mesowear I and II	extant_f	Mammalia	Placentalia	Artiodactyla	Cervidae	Cervinae	Cervus	elaphus	Browser/Mixed	Cervus elaphus
Rivals et al.	2008	Mesowear I and II	extant_f	Mammalia	Placentalia	Perissodactyla	Equidae	Equinae	Equus	ferus	Grazer	Equus ferus
Rivals et al.	2008	Mesowear I and II	extant_f	Mammalia	Placentalia	Artiodactyla	Cervidae	Capreolinae	Rangifer	tarandus	Grazer/Mixed	Rangifer tarandus
Rivals et al.	2008	Mesowear I and II	extinct	Mammalia	Placentalia	Artiodactyla	Bovidae	Bovinae	Bison	priscus	Grazer	Bison priscus
Rivals et al.	2008	Mesowear I and II	extinct	Mammalia	Placentalia	Artiodactyla	Cervidae	Cervinae	Dama	clactonia	Browser/Mixed	Dama clactonia
Rivals et al.	2008	Mesowear I and II	extinct	Mammalia	Placentalia	Artiodactyla	Bovidae	Caprinae	Hemitragus	bonali	Grazer/Mixed	Hemitragus bonali
Rivals et al.	2008	Mesowear I and II	extinct	Mammalia	Placentalia	Artiodactyla	Bovidae	Caprinae	Ovis	ammon antiqua	Grazer/Mixed	Ovis ammon antiqua
Rivals et al.	2008	Mesowear I and II	extinct	Mammalia	Placentalia	Artiodactyla	Bovidae		Praeovibos	priscus	Grazer/Mixed	Praeovibos priscus
Rivals et al.	2010	Mesowear II	extant_f	Mammalia	Placentalia	Artiodactyla	Cervidae	Capreolinae	Alces	alces	Browser	Alces alces
Rivals et al.	2010	Mesowear II	extant_f	Mammalia	Placentalia	Artiodactyla	Cervidae	Cervinae	Cervus	elaphus	Grazer/Mixed	Cervus elaphus
Rivals et al.	2010	Mesowear II	extant_f	Mammalia	Placentalia	Perissodactyla	Equidae	Equinae	Equus	ferus	Grazer	Equus ferus
Rivals et al.	2010	Mesowear II	extant_f	Mammalia	Placentalia	Artiodactyla	Bovidae	Caprinae	Ovis	dalli	Grazer	Ovis dalli
Rivals et al.	2010	Mesowear II	extant_f	Mammalia	Placentalia	Artiodactyla	Cervidae	Capreolinae	Rangifer	tarandus	Grazer/Mixed	Rangifer tarandus
Rivals et al.	2010	Mesowear II	extinct	Mammalia	Placentalia	Artiodactyla	Bovidae	Bovinae	Bison	priscus	Grazer/Mixed	Bison priscus
Rivals et al.	2010	Mesowear II	extinct	Mammalia	Placentalia	Artiodactyla	Bovidae	Bovinae	Bos	primigenius	Mixed	Bos primigenius
Rivals et al.	2010	Mesowear II	extinct	Mammalia	Placentalia	Perissodactyla	Rhinocerotidae	Dicerorhinini	Coelodonta	antiquitatis	Grass-dominated mixed	Coelodonta antiquitatis
Rivals et al.	2010	Mesowear II	extinct	Mammalia	Placentalia	Proboscidea	Elephantidae	Elephantinae	Mammuthus	primigenius	Grazer	Mammuthus primigenius
Rivals et al.	2010	Mesowear II	extinct	Mammalia	Placentalia	Artiodactyla	Cervidae	Cervinae	Megaloceros	giganteus	Browse-dominated mixed	Megaloceros giganteus
Rivals et al.	2013	Mesowear II - ruler	extant-wild	Mammalia	Placentalia	Artiodactyla	Camelidae		Lama	guanicoe	Mixed	Lama guanicoe
Rivals et al.	2013	Mesowear II - ruler	extant-wild	Mammalia	Placentalia	Artiodactyla	Camelidae		Vicugna	vicugna	Mixed	Vicugna vicugna
Rivals et al.	2014	Mesowear II - ruler	extant-wild	Mammalia	Placentalia	Artiodactyla	Cervidae	Cervinae	Cervus	nippon	Mixed	Cervus nippon
Rivals et al.	2015	Mesowear II - ruler	extant_f	Mammalia	Placentalia	Perissodactyla	Equidae	Equinae	Equus	grevyi	Grazer	Equus grevyi
Rivals et al.	2015	Mesowear II - ruler	extinct	Mammalia	Placentalia	Perissodactyla	Equidae	Equinae	Equus	mosbachensis	Browser/Mixed	Equus mosbachensis
Rivals et al.	2015	Mesowear II - ruler	extinct	Mammalia	Placentalia	Perissodactyla	Equidae	Equinae	Equus	quagga quagga	Grazer	Equus quagga quagga
Rivals et al.	2016	Mesowear II - ruler	extant_f	Mammalia	Placentalia	Artiodactyla	Bovidae	Caprinae	Capra	ibex	Mixed	Capra ibex
Rivals et al.	2016	Mesowear II - ruler	extant_f	Mammalia	Placentalia	Artiodactyla	Cervidae	Cervinae	Cervus	elaphus	Grazer	Cervus elaphus
Rivals et al.	2016	Mesowear II - ruler	extinct	Mammalia	Placentalia	Artiodactyla	Cervidae		Haploidoceros	mediterraneus	Browser	Haploidoceros mediterraneus
Rivals et al.	2017	Mesowear II - ruler	extant_f	Mammalia	Placentalia	Artiodactyla	Bovidae	Caprinae	Capra	pyrenaica	Mixed	Capra pyrenaica
Rivals et al.	2017	Mesowear II - ruler	extant_f	Mammalia	Placentalia	Artiodactyla	Cervidae	Cervinae	Cervus	elaphus	Mixed	Cervus elaphus
Rivals et al.	2017	Mesowear II - ruler	extant_f	Mammalia	Placentalia	Perissodactyla	Equidae	Equinae	Equus	ferus	Grazer	Equus ferus
Rivals et al.	2017	Mesowear II - ruler	extinct	Mammalia	Placentalia	Artiodactyla	Bovidae	Bovinae	Bos	primigenius	Mixed	Bos primigenius
Rivals et al. (JAS)	2009	Mesowear II	extant_f	Mammalia	Placentalia	Artiodactyla	Cervidae	Capreolinae	Capreolus	capreolus	Browser	Capreolus capreolus
Rivals et al. (JAS)	2009	Mesowear II	extant_f	Mammalia	Placentalia	Artiodactyla	Bovidae	Caprinae	Cervus	elaphus	Browser	Cervus elaphus
Rivals et al. (JAS)	2009	Mesowear II	extant_f	Mammalia	Placentalia	Perissodactyla	Equidae	Equinae	Equus	ferus	Grazer	Equus ferus
Rivals et al. (JAS)	2009	Mesowear II	extant_f	Mammalia	Placentalia	Artiodactyla	Bovidae	Caprinae	Hemitragus	bonali	Mixed	Hemitragus bonali
Rivals et al. (JAS)	2009	Mesowear II	extinct	Mammalia	Placentalia	Artiodactyla	Bovidae	Bovinae	Bos	primigenius	Mixed	Bos primigenius
Rivals et al. (JAS)	2011	Mesowear II	extant_a	Mammalia	Placentalia	Artiodactyla	Bovidae	Bovinae	Bos	taurus	Grazer	Bos taurus
Rivals et al. (JAS)	2011	Mesowear II	extant_a	Mammalia	Placentalia	Artiodactyla	Bovidae	Caprinae	Capra	sp.	Grazer	Capra sp.
Rivals et al. (JAS)	2011	Mesowear II	extant_a	Mammalia	Placentalia	Artiodactyla	Cervidae	Cervinae	Cervus	elaphus	Browser	Cervus elaphus
Rivals et al. (JAS)	2011	Mesowear II	extant_a-captive	Mammalia	Placentalia	Artiodactyla	Bovidae	Caprinae	Ovis/Capra	sp.	Mixed	Ovis/Capra sp.
Rivals et al. (JHE)	2009	Mesowear II	extant_f	Mammalia	Placentalia	Artiodactyla	Cervidae	Cervinae	Cervus	elaphus	Mixed	Cervus elaphus
Rivals et al. (JHE)	2009	Mesowear II	extant_f	Mammalia	Placentalia	Perissodactyla	Equidae	Equinae	Equus	ferus	Grazer	Equus ferus
Rivals et al. (JHE)	2009	Mesowear II	extinct	Mammalia	Placentalia	Artiodactyla	Bovidae	Bovinae	Bison	priscus	Mixed	Bison priscus
Rivals et al. (JHE)	2009	Mesowear II	extinct	Mammalia	Placentalia	Artiodactyla	Cervidae	Cervinae	Dama	clactonia	Browser	Dama clactonia
Rivals et al. (JHE)	2009	Mesowear II	extinct	Mammalia	Placentalia	Artiodactyla	Bovidae	Caprinae	Hemitragus	bonali	Grazer	Hemitragus bonali
Rivals et al. (JHE)	2009	Mesowear II	extinct	Mammalia	Placentalia	Artiodactyla	Bovidae	Caprinae	Ovis	ammon antiqua	Grazer	Ovis ammon antiqua
Rivals et al. (JHE)	2009	Mesowear II	extinct	Mammalia	Placentalia	Artiodactyla	Bovidae		Praeovibos	priscus	Grazer	Praeovibos priscus
Rivals et al. (JHE)	2018	Mesowear II - ruler	extinct	Mammalia	Placentalia	Artiodactyla	Bovidae	Antilopinae	Antidorcas	recki	Mixed	Antidorcas recki
Rivals et al. (JHE)	2018	Mesowear II - ruler	extinct	Mammalia	Placentalia	Perissodactyla	Equidae	Equinae	Equus	oldowayensis	Grass-dominated mixed	Equus oldowayensis
Rivals et al. (JHE)	2018	Mesowear II - ruler	fossil	Mammalia	Placentalia	Artiodactyla	Bovidae	Hippotraginae			Mixed
Rivals et al. (JVP)	2007	Mesowear II	extant-wild	Mammalia	Placentalia	Artiodactyla	Cervidae	Capreolinae	Rangifer	tarandus	Varies	Rangifer tarandus
Rivals et al. (JVP)	2007	Mesowear II	extinct	Mammalia	Placentalia	Artiodactyla	Bovidae	Bovinae	Bison	priscus	Varies	Bison priscus
Rivals et al. (JVP)	2007	Mesowear II	extinct	Mammalia	Placentalia	Artiodactyla	Leptomerycidae	Leptomerycinae	Leptomeryx	sp.	Varies	Leptomeryx sp.
Rivals et al. (MBZ)	2011	Mesowear II	extant-wild	Mammalia	Placentalia	Artiodactyla	Bovidae		Pantholops	hodgsoni	Mixed	Pantholops hodgsoni
Rivals et al. (MBZ)	2011	Mesowear II	extant-wild	Mammalia	Placentalia	Artiodactyla	Bovidae	Antilopinae	Procapra	gutturosa	Mixed	Procapra gutturosa
Rivals et al. (QI)	2018	Mesowear II - ruler	fossil	Mammalia	Placentalia	Perissodactyla	Equidae	Equinae	Equus	ferus	Grazer	Equus ferus
Rivals et al. (QSR)	2009	Mesowear I and II	extant_f	Mammalia	Placentalia	Artiodactyla	Bovidae	Caprinae	Capra	caucasica	Browser	Capra caucasica
Rivals et al. (QSR)	2009	Mesowear I and II	extant_f	Mammalia	Placentalia	Artiodactyla	Bovidae	Caprinae	Capra	pyrenaica	Mixed	Capra pyrenaica
Rivals et al. (QSR)	2009	Mesowear I and II	extant_f	Mammalia	Placentalia	Artiodactyla	Cervidae	Capreolinae	Capreolus	capreolus	Browser	Capreolus capreolus
Rivals et al. (QSR)	2009	Mesowear I and II	extant_f	Mammalia	Placentalia	Artiodactyla	Cervidae	Cervinae	Cervus	elaphus	Grazer	Cervus elaphus
Rivals et al. (QSR)	2009	Mesowear I and II	extant_f	Mammalia	Placentalia	Perissodactyla	Equidae	Equinae	Equus	ferus	Grazer	Equus ferus
Rivals et al. (QSR)	2009	Mesowear I and II	extant_f	Mammalia	Placentalia	Artiodactyla	Cervidae	Capreolinae	Rangifer	tarandus	Mixed	Rangifer tarandus
Rivals et al. (QSR)	2009	Mesowear I and II	extant_f	Mammalia	Placentalia	Artiodactyla	Bovidae	Caprinae	Rupicapra	pyrenaica	Mixed	Rupicapra pyrenaica
Rivals et al. (QSR)	2009	Mesowear I and II	extant_f	Mammalia	Placentalia	Artiodactyla	Bovidae	Caprinae	Rupicapra	rupicapra	Mixed	Rupicapra rupicapra
Rivals et al. (QSR)	2009	Mesowear I and II	extinct	Mammalia	Placentalia	Artiodactyla	Bovidae	Bovinae	Bos	primigenius	Mixed	Bos primigenius
Rivals et al. (QSR)	2009	Mesowear I and II	extinct	Mammalia	Placentalia	Artiodactyla	Bovidae	Caprinae	Hemitragus	bonali	Browser	Hemitragus bonali
Rivals et al. (QSR)	2009	Mesowear I and II	extinct	Mammalia	Placentalia	Perissodactyla	Rhinocerotidae	Rhinocerotinae	Stephanorhinus	kirchbergensis	Browser/Mixed	Stephanorhinus kirchbergensis
Rivals et al. (QSR)	2009	Mesowear I and II	fossil	Mammalia	Placentalia	Artiodactyla	Bovidae	Bovinae	Bos/Bison	sp.		Bos/Bison sp.
Rivals et al. (Quat Res)	2007	Mesowear I and II	extinct	Mammalia	Placentalia	Artiodactyla	Bovidae	Bovinae	Bison	antiquus	Mixed	Bison antiquus
Rivals et al. (Quat Res)	2007	Mesowear I and II	extinct	Mammalia	Placentalia	Artiodactyla	Bovidae	Bovinae	Bison	priscus	Mixed	Bison priscus
Rivals et al. (Quat Res)	2007	Mesowear I and II	fossil	Mammalia	Placentalia	Artiodactyla	Bovidae	Bovinae	Bison	sp.	Mixed	Bison sp.
Rowan et al.	2015	Mesowear I	fossil	Mammalia	Placentalia	Artiodactyla	Bovidae	Aepycerotinae			Grass-dominated mixed
Rowan et al.	2015	Mesowear I	fossil	Mammalia	Placentalia	Artiodactyla	Bovidae	Hippotraginae			Grazer
Rowan et al.	2015	Mesowear I	fossil	Mammalia	Placentalia	Artiodactyla	Bovidae	Bovinae			Mixed
Rowan et al.	2015	Mesowear I	fossil	Mammalia	Placentalia	Artiodactyla	Bovidae	Hippotraginae			Grazer
Rowan et al.	2015	Mesowear I	fossil	Mammalia	Placentalia	Artiodactyla	Bovidae	Reduncinae			Mixed
Rowan et al.	2015	Mesowear I	fossil	Mammalia	Placentalia	Artiodactyla	Bovidae	Antilopinae	Madoqua	sp.	Browser	Madoqua sp.
Rowan et al.	2015	Mesowear I	fossil	Mammalia	Placentalia	Artiodactyla	Bovidae	Bovinae	Tragelaphus	scriptus	Browser	Tragelaphus scriptus
Rozzi et al.	2013	Mesowear I	extinct	Mammalia	Placentalia	Artiodactyla	Bovidae	Bovinae	Duboisia	santeng	Browser	Duboisia santeng
Saarinen & Karme	2017	Mesowear I – Adapted for Xenarthra	extant-wild	Mammalia	Placentalia	Pilosa	Bradipodidae		Bradypus	torquatus	Browser	Bradypus torquatus
Saarinen & Karme	2017	Mesowear I – Adapted for Xenarthra	extant-wild	Mammalia	Placentalia	Pilosa	Bradipodidae		Bradypus	variegatus	Browser	Bradypus variegatus
Saarinen & Karme	2017	Mesowear I – Adapted for Xenarthra	extant-wild	Mammalia	Placentalia	Cingulata	Chlamyphoridae	Tolypeutinae	Cabassous	tatouay	Myrmecophage	Cabassous tatouay
Saarinen & Karme	2017	Mesowear I – Adapted for Xenarthra	extant-wild	Mammalia	Placentalia	Cingulata	Chlamyphoridae	Tolypeutinae	Cabassous	unicinctus	Myrmecophage	Cabassous unicinctus
Saarinen & Karme	2017	Mesowear I – Adapted for Xenarthra	extant-wild	Mammalia	Placentalia	Cingulata	Chlamyphoridae	Euphractinae	Chaetophractus	villosus	Carnivore	Chaetophractus villosus
Saarinen & Karme	2017	Mesowear I – Adapted for Xenarthra	extant-wild	Mammalia	Placentalia	Pilosa	Choleopodidae	Megalonichidae	Choloepus	didactylus	Frugivore	Choloepus didactylus
Saarinen & Karme	2017	Mesowear I – Adapted for Xenarthra	extant-wild	Mammalia	Placentalia	Pilosa	Choleopodidae	Megalonichidae	Choloepus	hoffmanni	Frugivore	Choloepus hoffmanni
Saarinen & Karme	2017	Mesowear I – Adapted for Xenarthra	extant-wild	Mammalia	Placentalia	Cingulata	Dasypodidae	Dasypodinae	Dasypus	novemcinctus	Carnivore	Dasypus novemcinctus
Saarinen & Karme	2017	Mesowear I – Adapted for Xenarthra	extant-wild	Mammalia	Placentalia	Cingulata	Chlamyphoridae	Euphractinae	Euphractus	sexcinctus	Browse-dominated mixed	Euphractus sexcinctus
Saarinen & Karme	2017	Mesowear I – Adapted for Xenarthra	extant-wild	Mammalia	Placentalia	Cingulata	Chlamyphoridae	Tolypeutinae	Priodontes	maximus	Myrmecophage	Priodontes maximus
Saarinen & Karme	2017	Mesowear I – Adapted for Xenarthra	extinct	Mammalia	Placentalia	Xenarthra	Mylodontidae	Scelidontheriinae	Catonyx	giganteus	Grazer	Catonyx giganteus
Saarinen & Karme	2017	Mesowear I – Adapted for Xenarthra	extinct	Mammalia	Placentalia	Pilosa	Choleopodidae	Megalonichidae	Eucholoeops	infernalis	Frugivore	Eucholoeops infernalis
Saarinen & Karme	2017	Mesowear I – Adapted for Xenarthra	extinct	Mammalia	Placentalia	Xenarthra	Mylodontidae	Lestodontinae	Glossotherium	robostum	Grass-dominated mixed	Glossotherium robostum
Saarinen & Karme	2017	Mesowear I – Adapted for Xenarthra	extinct	Mammalia	Placentalia	Cingulata	Chlamyphoridae	Glyptodontidae	Glyptodon	clavipes	Grass-dominated mixed	Glyptodon clavipes
Saarinen & Karme	2017	Mesowear I – Adapted for Xenarthra	extinct	Mammalia	Placentalia	Cingulata	Pampatheriidae		Holmesina	sp.	Grazer	Holmesina sp.
Saarinen & Karme	2017	Mesowear I – Adapted for Xenarthra	extinct	Mammalia	Placentalia	Cingulata	Chlamyphoridae	Glyptodontidae	Hoplophorus	euphractus	Browse-dominated mixed	Hoplophorus euphractus
Saarinen & Karme	2017	Mesowear I – Adapted for Xenarthra	extinct	Mammalia	Placentalia	Xenarthra	Mylodontidae	Lestodontinae	Lestodon	armatus	Grazer	Lestodon armatus
Saarinen & Karme	2017	Mesowear I – Adapted for Xenarthra	extinct	Mammalia	Placentalia	Cingulata	Chlamyphoridae	Euphractinae	Macroeuphractus	sp.	Carnivore	Macroeuphractus sp.
Saarinen & Karme	2017	Mesowear I – Adapted for Xenarthra	extinct	Mammalia	Placentalia	Pilosa	Choleopodidae	Megalonichidae	Megalonyx	jeffersoni	Browse-dominated mixed	Megalonyx jeffersoni
Saarinen & Karme	2017	Mesowear I – Adapted for Xenarthra	extinct	Mammalia	Placentalia	Pilosa	Megatheriidae	Megantheria	Megatherium	americanum	Browser	Megatherium americanum
Saarinen & Karme	2017	Mesowear I – Adapted for Xenarthra	extinct	Mammalia	Placentalia	Pilosa	Mylodontidae	Mylodontinae	Mylodon	darwini	Grass-dominated mixed	Mylodon darwini
Saarinen & Karme	2017	Mesowear I – Adapted for Xenarthra	extinct	Mammalia	Placentalia	Cingulata	Chlamyphoridae	Glyptodontidae	Neosclerocalyptus	ornatus	Grass-dominated mixed	Neosclerocalyptus ornatus
Saarinen & Karme	2017	Mesowear I – Adapted for Xenarthra	extinct	Mammalia	Placentalia	Xenarthra	Nothrotheriidae		Nothrotheriops	shastensis	Browser	Nothrotheriops shastensis
Saarinen & Karme	2017	Mesowear I – Adapted for Xenarthra	extinct	Mammalia	Placentalia	Pilosa	Megatheriidae	Megantheria	Nothrotherium	maquinese	Browser	Nothrotherium maquinese
Saarinen & Karme	2017	Mesowear I – Adapted for Xenarthra	extinct	Mammalia	Placentalia	Cingulata	Peltephilidae		Peltephius	ferox	Omnivore	Peltephius ferox
Saarinen & Karme	2017	Mesowear I – Adapted for Xenarthra	extinct	Mammalia	Placentalia	Pilosa	Megatheriidae	Megantheria	Planops	martini	Browser	Planops martini
Saarinen & Karme	2017	Mesowear I – Adapted for Xenarthra	extinct	Mammalia	Placentalia	Cingulata	Chlamyphoridae	Glyptodontidae	Propalaehoplophorus	australis	Browse-dominated mixed	Propalaehoplophorus australis
Saarinen & Karme	2017	Mesowear I – Adapted for Xenarthra	extinct	Mammalia	Placentalia	Xenarthra	Mylodontidae	Mylodontinae	Scelidotherium	leptocephalum	Grass-dominated mixed	Scelidotherium leptocephalum
Saarinen & Karme	2017	Mesowear I – Adapted for Xenarthra	extinct	Mammalia	Placentalia	Xenarthra	Mylodontidae	Mylodontinae	Scelidotherium	magnum	Grazer	Scelidotherium magnum
Saarinen & Lister	2016	Mesowear II - ruler, adapted for Proboscidea	extinct	Mammalia	Placentalia	Proboscidea	Gomphotheriidae		Anancus	arvernensis	Browse-dominated mixed	Anancus arvernensis
Saarinen & Lister	2016	Mesowear II - ruler, adapted for Proboscidea	extinct	Mammalia	Placentalia	Proboscidea	Elephantidae	Mammutidae	Mammut	borsoni	Browser	Mammut borsoni
Saarinen & Lister	2016	Mesowear II - ruler, adapted for Proboscidea	extinct	Mammalia	Placentalia	Proboscidea	Elephantidae	Elephantinae	Mammuthus	meridionalis	Mixed	Mammuthus meridionalis
Saarinen & Lister	2016	Mesowear II - ruler, adapted for Proboscidea	extinct	Mammalia	Placentalia	Proboscidea	Elephantidae	Elephantinae	Mammuthus	primigenius	Grazer	Mammuthus primigenius
Saarinen & Lister	2016	Mesowear II - ruler, adapted for Proboscidea	extinct	Mammalia	Placentalia	Proboscidea	Elephantidae	Elephantinae	Mammuthus	trogontherii	Mixed	Mammuthus trogontherii
Saarinen & Lister	2016	Mesowear II - ruler, adapted for Proboscidea	extinct	Mammalia	Placentalia	Proboscidea	Elephantidae		Paleoloxodon	antiquus	Mixed	Paleoloxodon antiquus
Saarinen et al.	2015	Mesowear II - ruler, adapted for Proboscidea	extant-wild	Mammalia	Placentalia	Proboscidea	Elephantidae		Elephas	maximus	Browser	Elephas maximus
Saarinen et al.	2015	Mesowear II - ruler, adapted for Proboscidea	extant-wild	Mammalia	Placentalia	Proboscidea	Elephantidae		Loxodonta	africana	Browser	Loxodonta africana
Saarinen et al.	2015	Mesowear II - ruler, adapted for Proboscidea	extinct	Mammalia	Placentalia	Proboscidea	Deinotheriidae	Deinotheriinae	Deinotherium	bozasi	Browser	Deinotherium bozasi
Saarinen et al.	2015	Mesowear II - ruler, adapted for Proboscidea	extinct	Mammalia	Placentalia	Proboscidea	Elephantidae		Elephas	ekorensis	Grass-dominated mixed	Elephas ekorensis
Saarinen et al.	2015	Mesowear II - ruler, adapted for Proboscidea	extinct	Mammalia	Placentalia	Proboscidea	Elephantidae		Elephas	recki	Grass-dominated mixed	Elephas recki
Saarinen et al.	2015	Mesowear II - ruler, adapted for Proboscidea	extinct	Mammalia	Placentalia	Proboscidea	Elephantidae		Loxodonta	adaurora	Grass-dominated mixed	Loxodonta adaurora
Saarinen et al.	2015	Mesowear II - ruler, adapted for Proboscidea	extinct	Mammalia	Placentalia	Proboscidea	Elephantidae	Elephantinae	Mammuthus	columbi	Grazer	Mammuthus columbi
Saarinen et al.	2015	Mesowear II - ruler, adapted for Proboscidea	extinct	Mammalia	Placentalia	Proboscidea	Elephantidae		Stegotetrabelodon	orbus	Grass-dominated mixed	Stegotetrabelodon orbus
Saarinen et al.	2015	Mesowear II - ruler, adapted for Proboscidea	fossil	Mammalia	Placentalia	Proboscidea	Elephantidae		Loxodonta	sp.		Loxodonta sp.
Saarinen et al.	2016	Mesowear II	extant_f	Mammalia	Placentalia	Artiodactyla	Cervidae	Capreolinae	Alces	alces	Browser	Alces alces
Saarinen et al.	2016	Mesowear II	extant_f	Mammalia	Placentalia	Artiodactyla	Cervidae	Capreolinae	Capreolus	capreolus	Browser	Capreolus capreolus
Saarinen et al.	2016	Mesowear II	extant_f	Mammalia	Placentalia	Artiodactyla	Cervidae	Cervinae	Cervus	elaphus	Browse-dominated mixed	Cervus elaphus
Saarinen et al.	2016	Mesowear II	extant_f	Mammalia	Placentalia	Artiodactyla	Cervidae	Cervinae	Dama	dama	Browse-dominated mixed	Dama dama
Saarinen et al.	2016	Mesowear II	extant_f	Mammalia	Placentalia	Perissodactyla	Equidae	Equinae	Equus	ferus	Grazer	Equus ferus
Saarinen et al.	2016	Mesowear II	extant_f	Mammalia	Placentalia	Artiodactyla	Cervidae	Capreolinae	Rangifer	tarandus	Browser	Rangifer tarandus
Saarinen et al.	2016	Mesowear II	extinct	Mammalia	Placentalia	Artiodactyla	Bovidae	Bovinae	Bison	priscus	Mixed	Bison priscus
Saarinen et al.	2016	Mesowear II	extinct	Mammalia	Placentalia	Artiodactyla	Bovidae	Bovinae	Bison	schoetensacki	Mixed	Bison schoetensacki
Saarinen et al.	2016	Mesowear II	extinct	Mammalia	Placentalia	Artiodactyla	Bovidae	Bovinae	Bos	primigenius	Mixed	Bos primigenius
Saarinen et al.	2016	Mesowear II	extinct	Mammalia	Placentalia	Artiodactyla	Cervidae	Capreolinae	Cervalces	latifrons	Mixed	Cervalces latifrons
Saarinen et al.	2016	Mesowear II	extinct	Mammalia	Placentalia	Perissodactyla	Rhinocerotidae	Dicerorhinini	Coelodonta	antiquitatis	Grazer	Coelodonta antiquitatis
Saarinen et al.	2016	Mesowear II	extinct	Mammalia	Placentalia	Artiodactyla	Cervidae	Cervinae	Megaloceros	giganteus	Mixed	Megaloceros giganteus
Saarinen et al.	2016	Mesowear II	extinct	Mammalia	Placentalia	Perissodactyla	Rhinocerotidae	Rhinocerotinae	Stephanorhinus	hemitoechus	Grass-dominated mixed	Stephanorhinus hemitoechus
Saarinen et al.	2016	Mesowear II	extinct	Mammalia	Placentalia	Perissodactyla	Rhinocerotidae	Rhinocerotinae	Stephanorhinus	hundsheimensis	Mixed	Stephanorhinus hundsheimensis
Saarinen et al.	2016	Mesowear II	extinct	Mammalia	Placentalia	Perissodactyla	Rhinocerotidae	Rhinocerotinae	Stephanorhinus	kirchbergensis	Browser	Stephanorhinus kirchbergensis
Sánchez-Hernández et al.	2016	Mesowear II - ruler	extant_f	Mammalia	Placentalia	Artiodactyla	Cervidae	Cervinae	Cervus	elaphus	Mixed	Cervus elaphus
Sánchez-Hernández et al.	2016	Mesowear II - ruler	extant_a	Mammalia	Placentalia	Perissodactyla	Equidae	Equinae	Equus	ferus	Grazer	Equus ferus
Sánchez-Hernández et al.	2019	Mesowear II - ruler	extant_a	Mammalia	Placentalia	Artiodactyla	Bovidae	Bovinae	Bos/Bison	sp.	Grass-dominated mixed	Bos/Bison sp.
Sánchez-Hernández et al.	2019	Mesowear II - ruler	extant_a	Mammalia	Placentalia	Artiodactyla	Cervidae	Cervinae	Cervus	elaphus	Grass-dominated mixed	Cervus elaphus
Sánchez-Hernández et al.	2019	Mesowear II - ruler	extant_a	Mammalia	Placentalia	Perissodactyla	Equidae	Equinae	Equus	ferus	Grazer	Equus ferus
Sanz et al.	2019	Mesowear II - ruler	extant_f	Mammalia	Placentalia	Artiodactyla	Bovidae	Caprinae	Capra	pyrenaica	Browser/Browse-dominated mixed	Capra pyrenaica
Sanz et al.	2019	Mesowear II - ruler	extant_f	Mammalia	Placentalia	Artiodactyla	Cervidae	Cervinae	Cervus	elaphus	Browser/Browse-dominated mixed	Cervus elaphus
Schubert	2007	Mesowear I	extinct	Mammalia	Placentalia	Artiodactyla	Bovidae	Antilopinae	Gazella	vanhoepeni	Mixed	Gazella vanhoepeni
Schubert	2007	Mesowear I	extinct	Mammalia	Placentalia	Artiodactyla	Bovidae	Caprinae	Makapania	broomi	Grazer	Makapania broomi
Schubert	2007	Mesowear I	extinct	Mammalia	Placentalia	Artiodactyla	Bovidae	Hippotraginae	Parmularius	braini	Grazer	Parmularius braini
Schubert	2007	Mesowear I	extinct	Mammalia	Placentalia	Artiodactyla	Bovidae	Reduncinae	Redunca	darti	Grazer	Redunca darti
Schubert	2007	Mesowear I	extinct	Mammalia	Placentalia	Artiodactyla	Bovidae	Bovinae	Tragelaphus	pricei	Browser	Tragelaphus pricei
Schubert	2007	Mesowear I	fossil	Mammalia	Placentalia	Artiodactyla	Bovidae	Aepycerotinae	Aepyceros	sp.	Browser	Aepyceros sp.
Schubert	2007	Mesowear I	fossil	Mammalia	Placentalia	Artiodactyla	Bovidae	Bovinae	Tragelaphus	angasii	Browser	Tragelaphus angasii
Schulz & Fahlke	2009	Mesowear I	extinct	Mammalia	Placentalia	Perissodactyla	Ancylopoda	Chalicotheriidae	Metaschizotherium	bavaricum	Mixed	Metaschizotherium bavaricum
Schulz & Kaiser	2007	Mesowear I	extinct	Mammalia	Placentalia	Artiodactyla	Bovidae	Bovinae	Bos	primigenius	Varies	Bos primigenius
Schulz & Kaiser	2013	Mesowear I and II	extant-wild	Mammalia	Placentalia	Perissodactyla	Equidae	Equinae	Equus	africanus	Grazer/Grass-dominated-mixed	Equus africanus
Schulz & Kaiser	2013	Mesowear I and II	extant-wild	Mammalia	Placentalia	Perissodactyla	Equidae	Equinae	Equus	africanus africanus	Grazer/Grass-dominated-mixed	Equus africanus africanus
Schulz & Kaiser	2013	Mesowear I and II	extant-wild	Mammalia	Placentalia	Perissodactyla	Equidae	Equinae	Equus	africanus somaliensis	Grazer/Grass-dominated-mixed	Equus africanus somaliensis
Schulz & Kaiser	2013	Mesowear I and II	extant-wild	Mammalia	Placentalia	Perissodactyla	Equidae	Equinae	Equus	ferus gmelin	Grazer	Equus ferus gmelin
Schulz & Kaiser	2013	Mesowear I and II	extant-wild	Mammalia	Placentalia	Perissodactyla	Equidae	Equinae	Equus	ferus przewalskii	Grazer	Equus ferus przewalskii
Schulz & Kaiser	2013	Mesowear I and II	extant-wild	Mammalia	Placentalia	Perissodactyla	Equidae	Equinae	Equus	ferus przewalskii (reintroduced)	Grazer	Equus ferus przewalskii (reintroduced)
Schulz & Kaiser	2013	Mesowear I and II	extant-wild	Mammalia	Placentalia	Perissodactyla	Equidae	Equinae	Equus	grevyi	Grazer	Equus grevyi
Schulz & Kaiser	2013	Mesowear I and II	extant-wild	Mammalia	Placentalia	Perissodactyla	Equidae	Equinae	Equus	hartmannae	Grazer	Equus hartmannae
Schulz & Kaiser	2013	Mesowear I and II	extant-wild	Mammalia	Placentalia	Perissodactyla	Equidae	Equinae	Equus	hemionus	Grazer	Equus hemionus
Schulz & Kaiser	2013	Mesowear I and II	extant-wild	Mammalia	Placentalia	Perissodactyla	Equidae	Equinae	Equus	hemionus blanfordi	Grazer	Equus hemionus blanfordi
Schulz & Kaiser	2013	Mesowear I and II	extant-wild	Mammalia	Placentalia	Perissodactyla	Equidae	Equinae	Equus	hemionus hemionus	Grazer	Equus hemionus hemionus
Schulz & Kaiser	2013	Mesowear I and II	extant-wild	Mammalia	Placentalia	Perissodactyla	Equidae	Equinae	Equus	hemionus kulan	Grazer	Equus hemionus kulan
Schulz & Kaiser	2013	Mesowear I and II	extant-wild	Mammalia	Placentalia	Perissodactyla	Equidae	Equinae	Equus	hemionus onager	Grazer	Equus hemionus onager
Schulz & Kaiser	2013	Mesowear I and II	extant-wild	Mammalia	Placentalia	Perissodactyla	Equidae	Equinae	Equus	khur	Grazer/Grass-dominated-mixed	Equus khur
Schulz & Kaiser	2013	Mesowear I and II	extant-wild	Mammalia	Placentalia	Perissodactyla	Equidae	Equinae	Equus	kiang	Grazer	Equus kiang
Schulz & Kaiser	2013	Mesowear I and II	extant-wild	Mammalia	Placentalia	Perissodactyla	Equidae	Equinae	Equus	zebra	Grazer	Equus zebra
Schulz & Kaiser	2013	Mesowear I and II	extinct	Mammalia	Placentalia	Perissodactyla	Equidae	Equinae	Equus	ferus przewalskii	Grazer	Equus ferus przewalskii
Schulz & Kaiser	2013	Mesowear I and II	extinct	Mammalia	Placentalia	Perissodactyla	Equidae	Equinae	Equus	quagga antiquorum	Grazer	Equus quagga antiquorum
Schulz & Kaiser	2013	Mesowear I and II	extinct	Mammalia	Placentalia	Perissodactyla	Equidae	Equinae	Equus	quagga boehmi	Grazer	Equus quagga boehmi
Schulz & Kaiser	2013	Mesowear I and II	extinct	Mammalia	Placentalia	Perissodactyla	Equidae	Equinae	Equus	quagga crawshayi	Grazer	Equus quagga crawshayi
Schulz & Kaiser	2013	Mesowear I and II	extinct	Mammalia	Placentalia	Perissodactyla	Equidae	Equinae	Equus	quagga quagga	Grazer	Equus quagga quagga
Schulz & Kaiser	2013	Mesowear I and II	extinct	Mammalia	Placentalia	Perissodactyla	Equidae	Equinae	Equus	quagga quagga	Grazer	Equus quagga quagga
Schulz & Kaiser	2013	Mesowear I and II	extinct	Mammalia	Placentalia	Perissodactyla	Equidae	Equinae	Equus	quagga zambesiensis	Grazer	Equus quagga zambesiensis
Schulz et al.	2013	Mesowear I	extant-wild	Mammalia	Placentalia	Artiodactyla	Bovidae	Antilopinae	Gazella	marica	Mixed	Gazella marica
Schulz et al. (ERM)	2007	Mesowear I	extant-wild	Mammalia	Placentalia	Perissodactyla	Equidae	Equinae	Equus	asinus	Grazer	Equus asinus
Schulz et al. (ERM)	2007	Mesowear I	extant-wild	Mammalia	Placentalia	Perissodactyla	Equidae	Equinae	Equus	hemionus	Grazer	Equus hemionus
Schulz et al. (VnVH)	2007	Mesowear I	extinct	Mammalia	Placentalia	Perissodactyla	Ancylopoda	Chalicotheriidae	Chalicotherium	goldfussi	Grazer	Chalicotherium goldfussi
Schulz et al. (VnVH)	2007	Mesowear I	extinct	Mammalia	Placentalia	Perissodactyla	Ancylopoda	Chalicotheriidae	Chalicotherium	grande	Grazer	Chalicotherium grande
Schulz et al. (VnVH)	2007	Mesowear I	extinct	Mammalia	Placentalia	Perissodactyla	Ancylopoda	Chalicotheriidae	Metaschizotherium	fraasi	Mixed	Metaschizotherium fraasi
Schulz et al. (VnVH)	2007	Mesowear I	extinct	Mammalia	Placentalia	Perissodactyla	Ancylopoda	Chalicotheriidae	Metaschizotherium	sp.	Mixed	Metaschizotherium sp.
Sealy et al.	2019	Mesowear II	extant_f	Mammalia	Placentalia	Artiodactyla	Bovidae	Antilopinae	Oreotragus	oreotragus	Mixed	Oreotragus oreotragus
Sealy et al.	2019	Mesowear II	extant_f	Mammalia	Placentalia	Artiodactyla	Bovidae	Antilopinae	Ourebia	ourebi	Grazer	Ourebia ourebi
Sealy et al.	2019	Mesowear II	extant_f	Mammalia	Placentalia	Artiodactyla	Bovidae	Reduncinae	Pelea	capreolus	Browser	Pelea capreolus
Sealy et al.	2019	Mesowear II	extant_f	Mammalia	Placentalia	Artiodactyla	Bovidae	Antilopinae	Raphicerus	melatonis	Browser	Raphicerus melatonis
Sealy et al.	2019	Mesowear II	extant_f	Mammalia	Placentalia	Artiodactyla	Bovidae	Reduncinae	Redunca	arundinum	Grazer	Redunca arundinum
Sealy et al.	2019	Mesowear II	extant_f	Mammalia	Placentalia	Artiodactyla	Bovidae	Reduncinae	Redunca	fulvorufula	Grazer	Redunca fulvorufula
Sealy et al.	2019	Mesowear II	extant_f	Mammalia	Placentalia	Artiodactyla	Bovidae	Bovinae	Syncerus	caffer	Grazer	Syncerus caffer
Sealy et al.	2019	Mesowear II	extant_f	Mammalia	Placentalia	Artiodactyla	Bovidae	Bovinae	Tragelaphus	oryx	Browser	Tragelaphus oryx
Sealy et al.	2019	Mesowear II	extant_f	Mammalia	Placentalia	Artiodactyla	Bovidae	Bovinae	Tragelaphus	scriptus	Browser	Tragelaphus scriptus
Sealy et al.	2019	Mesowear II	extinct	Mammalia	Placentalia	Artiodactyla	Bovidae	Bovinae	Syncerus	antiquus	Grazer	Syncerus antiquus
Semprebon & Rivals	2007	Mesowear I and II	extinct	Mammalia	Placentalia	Artiodactyla	Antilocapridae	Antilocaprinae	Capromeryx	furcifer	Browser	Capromeryx furcifer
Semprebon & Rivals	2007	Mesowear I and II	extinct	Mammalia	Placentalia	Artiodactyla	Merycoidodontidae	Merycodontinae	Cosoryx	cerroensis	Browser	Cosoryx cerroensis
Semprebon & Rivals	2007	Mesowear I and II	extinct	Mammalia	Placentalia	Artiodactyla	Merycoidodontidae	Merycodontinae	Cosoryx	frucatus	Browser/Mixed	Cosoryx frucatus
Semprebon & Rivals	2007	Mesowear I and II	extinct	Mammalia	Placentalia	Artiodactyla	Antilocapridae		Hayoceros	falkenbachi	Grazer/Mixed	Hayoceros falkenbachi
Semprebon & Rivals	2007	Mesowear I and II	extinct	Mammalia	Placentalia	Artiodactyla	Antilocapridae		Hexobelomeryx	sp.	Mixed	Hexobelomeryx sp.
Semprebon & Rivals	2007	Mesowear I and II	extinct	Mammalia	Placentalia	Artiodactyla	Antilocapridae		Ilingoceros	alexandrae	Mixed	Ilingoceros alexandrae
Semprebon & Rivals	2007	Mesowear I and II	extinct	Mammalia	Placentalia	Artiodactyla	Merycoidodontidae	Merycodontinae	Merriamoceros	coronatus	Browser/Mixed	Merriamoceros coronatus
Semprebon & Rivals	2007	Mesowear I and II	extinct	Mammalia	Placentalia	Artiodactyla	Merycoidodontidae	Merycodontinae	Merriamoceros	joraki	Mixed	Merriamoceros joraki
Semprebon & Rivals	2007	Mesowear I and II	extinct	Mammalia	Placentalia	Artiodactyla	Merycoidodontidae	Merycodontinae	Merriamoceros	sabulonis	Mixed	Merriamoceros sabulonis
Semprebon & Rivals	2007	Mesowear I and II	extinct	Mammalia	Placentalia	Artiodactyla	Antilocapridae		Osbornoceros	osborni	Mixed	Osbornoceros osborni
Semprebon & Rivals	2007	Mesowear I and II	extinct	Mammalia	Placentalia	Artiodactyla	Merycoidodontidae	Merycodontinae	Paracosoryx	alticornis	Browser/Mixed	Paracosoryx alticornis
Semprebon & Rivals	2007	Mesowear I and II	extinct	Mammalia	Placentalia	Artiodactyla	Merycoidodontidae	Merycodontinae	Paracosoryx	dawesensis	Mixed	Paracosoryx dawesensis
Semprebon & Rivals	2007	Mesowear I and II	extinct	Mammalia	Placentalia	Artiodactyla	Merycoidodontidae	Merycodontinae	Paracosoryx	wilsoni	Mixed	Paracosoryx wilsoni
Semprebon & Rivals	2007	Mesowear I and II	extinct	Mammalia	Placentalia	Artiodactyla	Antilocapridae		Plioceros	dehlini	Mixed	Plioceros dehlini
Semprebon & Rivals	2007	Mesowear I and II	extinct	Mammalia	Placentalia	Artiodactyla	Antilocapridae		Plioceros	texanus	Mixed	Plioceros texanus
Semprebon & Rivals	2007	Mesowear I and II	extinct	Mammalia	Placentalia	Artiodactyla	Antilocapridae		Proantilocapra	platycornea	Browser	Proantilocapra platycornea
Semprebon & Rivals	2007	Mesowear I and II	extinct	Mammalia	Placentalia	Artiodactyla	Merycoidodontidae	Merycodontinae	Ramoceros	sp.	Mixed	Ramoceros sp.
Semprebon & Rivals	2007	Mesowear I and II	extinct	Mammalia	Placentalia	Artiodactyla	Antilocapridae		Sphenophalos	sp.	Mixed	Sphenophalos sp.
Semprebon & Rivals	2007	Mesowear I and II	extinct	Mammalia	Placentalia	Artiodactyla	Antilocapridae		Stockoceros	onusrosagris	Grazer/Mixed	Stockoceros onusrosagris
Semprebon & Rivals	2007	Mesowear I and II	extinct	Mammalia	Placentalia	Artiodactyla	Antilocapridae		Tetrameryx	sp.	Browser/Mixed	Tetrameryx sp.
Semprebon & Rivals	2007	Mesowear I and II	extinct	Mammalia	Placentalia	Artiodactyla	Antilocapridae		Texoceras	guymonensis	Mixed	Texoceras guymonensis
Semprebon & Rivals	2010	Mesowear II	extant-wild	Mammalia	Placentalia	Artiodactyla	Camelidae		Camelus	dromedarius	Browser	Camelus dromedarius
Semprebon & Rivals	2010	Mesowear II	extant-wild	Mammalia	Placentalia	Artiodactyla	Camelidae		Lama	vicugna	Mixed	Lama vicugna
Semprebon & Rivals	2010	Mesowear II	extinct	Mammalia	Placentalia	Artiodactyla	Camelidae		Aepycamelus	proceras	Browser	Aepycamelus proceras
Semprebon & Rivals	2010	Mesowear II	extinct	Mammalia	Placentalia	Artiodactyla	Camelidae		Aepycamelus	sp.	Browser	Aepycamelus sp.
Semprebon & Rivals	2010	Mesowear II	extinct	Mammalia	Placentalia	Artiodactyla	Camelidae		Camelops	nevadanus	Browser	Camelops nevadanus
Semprebon & Rivals	2010	Mesowear II	extinct	Mammalia	Placentalia	Artiodactyla	Camelidae		Camelops	sp.	Browser	Camelops sp.
Semprebon & Rivals	2010	Mesowear II	extinct	Mammalia	Placentalia	Artiodactyla	Camelidae		Gigantocamelus	spatula	Browser	Gigantocamelus spatula
Semprebon & Rivals	2010	Mesowear II	extinct	Mammalia	Placentalia	Artiodactyla	Camelidae	Camelinae	Hemiauchenia	macrocephala	Mixed	Hemiauchenia macrocephala
Semprebon & Rivals	2010	Mesowear II	extinct	Mammalia	Placentalia	Artiodactyla	Camelidae	Camelinae	Hemiauchenia	sp.	Grazer/Mixed	Hemiauchenia sp.
Semprebon & Rivals	2010	Mesowear II	extinct	Mammalia	Placentalia	Artiodactyla	Camelidae		Machaerocamelus	sp.	Browser	Machaerocamelus sp.
Semprebon & Rivals	2010	Mesowear II	extinct	Mammalia	Placentalia	Artiodactyla	Camelidae		Megacamelus	sp.	Browser	Megacamelus sp.
Semprebon & Rivals	2010	Mesowear II	extinct	Mammalia	Placentalia	Artiodactyla	Camelidae		Megatylopus	sp.	Mixed	Megatylopus sp.
Semprebon & Rivals	2010	Mesowear II	extinct	Mammalia	Placentalia	Artiodactyla	Camelidae		Michenia	sp.	Browser	Michenia sp.
Semprebon & Rivals	2010	Mesowear II	extinct	Mammalia	Placentalia	Artiodactyla	Camelidae		Miolabis	princetonianus	Browser	Miolabis princetonianus
Semprebon & Rivals	2010	Mesowear II	extinct	Mammalia	Placentalia	Artiodactyla	Camelidae		Palaeolama	mirifica	Browser	Palaeolama mirifica
Semprebon & Rivals	2010	Mesowear II	extinct	Mammalia	Placentalia	Artiodactyla	Camelidae		Paramiolabis	singularis	Browser	Paramiolabis singularis
Semprebon & Rivals	2010	Mesowear II	extinct	Mammalia	Placentalia	Artiodactyla	Camelidae		Poebrotherium	sp.	Browser	Poebrotherium sp.
Semprebon & Rivals	2010	Mesowear II	extinct	Mammalia	Placentalia	Artiodactyla	Camelidae		Poebrotherium	wilsoni	Browser	Poebrotherium wilsoni
Semprebon & Rivals	2010	Mesowear II	extinct	Mammalia	Placentalia	Artiodactyla	Camelidae		Procamelus	occidentalis	Browser	Procamelus occidentalis
Semprebon & Rivals	2010	Mesowear II	extinct	Mammalia	Placentalia	Artiodactyla	Camelidae		Procamelus	sp.	Browser	Procamelus sp.
Semprebon & Rivals	2010	Mesowear II	extinct	Mammalia	Placentalia	Artiodactyla	Camelidae		Protolabis	sp.	Mixed	Protolabis sp.
Semprebon & Rivals	2010	Mesowear II	extinct	Mammalia	Placentalia	Artiodactyla	Camelidae		Stenomylus	hitchcocki	Mixed	Stenomylus hitchcocki
Semprebon et al.	2004	Mesowear I	extinct	Mammalia	Placentalia	Artiodactyla	Palaeomerycidae	Aletomerycini	Aletomeryx	gracilis	Mixed	Aletomeryx gracilis
Semprebon et al.	2004	Mesowear I	extinct	Mammalia	Placentalia	Artiodactyla	Palaeomerycidae	Aletomerycini	Aletomeryx	scotti	Mixed	Aletomeryx scotti
Semprebon et al.	2004	Mesowear I	extinct	Mammalia	Placentalia	Artiodactyla	Dromomerycinae		Barbouromeryx	sp.	Browser	Barbouromeryx sp.
Semprebon et al.	2004	Mesowear I	extinct	Mammalia	Placentalia	Artiodactyla	Dromomerycinae		Bouromeryx	pawniensis	Browser	Bouromeryx pawniensis
Semprebon et al.	2004	Mesowear I	extinct	Mammalia	Placentalia	Artiodactyla	Dromomerycinae		Cranioceras	clarendonensis	Mixed	Cranioceras clarendonensis
Semprebon et al.	2004	Mesowear I	extinct	Mammalia	Placentalia	Artiodactyla	Dromomerycinae		Cranioceras	unicornis	Mixed	Cranioceras unicornis
Semprebon et al.	2004	Mesowear I	extinct	Mammalia	Placentalia	Artiodactyla	Dromomerycinae		Depranomeryx	sp.	Browser	Depranomeryx sp.
Semprebon et al.	2004	Mesowear I	extinct	Mammalia	Placentalia	Artiodactyla	Dromomerycinae		Dromomeryx	scotti	Browser	Dromomeryx scotti
Semprebon et al.	2004	Mesowear I	extinct	Mammalia	Placentalia	Artiodactyla	Dromomerycinae		Dromomeryx	sp.	Browser	Dromomeryx sp.
Semprebon et al.	2004	Mesowear I	extinct	Mammalia	Placentalia	Artiodactyla	Dromomerycinae		Dromomeryx	whitfordi	Browser	Dromomeryx whitfordi
Semprebon et al.	2004	Mesowear I	extinct	Mammalia	Placentalia	Artiodactyla	Palaeomerycidae		Palaeomeryx	sp.	Browser	Palaeomeryx sp.
Semprebon et al.	2004	Mesowear I	extinct	Mammalia	Placentalia	Artiodactyla	Dromomerycinae		Pediomeryx	hamiltoni	Mixed	Pediomeryx hamiltoni
Semprebon et al.	2004	Mesowear I	extinct	Mammalia	Placentalia	Artiodactyla	Dromomerycinae		Pediomeryx	hemphilliensi	Mixed	Pediomeryx hemphilliensi
Semprebon et al.	2004	Mesowear I	extinct	Mammalia	Placentalia	Artiodactyla	Dromomerycinae		Pediomeryx	sp.	Mixed	Pediomeryx sp.
Semprebon et al.	2004	Mesowear I	extinct	Mammalia	Placentalia	Artiodactyla	Dromomerycinae		Procranioceras	skinneri	Browser	Procranioceras skinneri
Semprebon et al.	2004	Mesowear I	extinct	Mammalia	Placentalia	Artiodactyla	Dromomerycinae		Rakomeryx	sinclairi	Browser	Rakomeryx sinclairi
Semprebon et al.	2004	Mesowear I	extinct	Mammalia	Placentalia	Artiodactyla	Palaeomerycidae	Aletomerycinae	Sinclairomeryx	riparius	Mixed	Sinclairomeryx riparius
Sewell et al.	2019	Mesowear I	extant_f	Mammalia	Placentalia	Artiodactyla	Bovidae	Antilopinae	Antidorcas	australis	Mixed	Antidorcas australis
Sewell et al.	2019	Mesowear I	extant_f & extant	Mammalia	Placentalia	Artiodactyla	Bovidae	Antilopinae	Antidorcas	marsupialis	Mixed	Antidorcas marsupialis
Sewell et al.	2019	Mesowear I	extinct	Mammalia	Placentalia	Artiodactyla	Bovidae	Antilopinae	Antidorcas	bondi	Mixed	Antidorcas bondi
Sewell et al.	2019	Mesowear I	extinct	Mammalia	Placentalia	Artiodactyla	Bovidae	Antilopinae	Antidorcas	recki	Mixed	Antidorcas recki
Seyler (PhD Thesis)	2018	Mesowear II	extinct	Mammalia	Placentalia	Artiodactyla	Hypertragulidae		Hypertragulus	calcaratus	Browser	Hypertragulus calcaratus
Seyler (PhD Thesis)	2018	Mesowear II	extinct	Mammalia	Placentalia	Artiodactyla	Cervidae		Hypsiodus	minimus	Browser	Hypsiodus minimus
Seyler (PhD Thesis)	2018	Mesowear II	extinct	Mammalia	Placentalia	Artiodactyla	Leptomerycidae	Leptomerycinae	Leptomeyrx	evansi	Browser	Leptomeyrx evansi
Solounias & Danowitz	2016	Mesowear II and III	extinct	Mammalia	Placentalia	Artiodactyla	Giraffidae		Alcicephalus	neumayri	Mixed	Alcicephalus neumayri
Solounias & Danowitz	2016	Mesowear II and III	extinct	Mammalia	Placentalia	Artiodactyla	Giraffidae	Bohilahinae	Bohlinia	attica	Browser	Bohlinia attica
Solounias & Danowitz	2016	Mesowear II and III	extinct	Mammalia	Placentalia	Artiodactyla	Giraffidae	Silvantheriine	Helladotherium	duvernoyi	Browser	Helladotherium duvernoyi
Solounias & Danowitz	2016	Mesowear II and III	extinct	Mammalia	Placentalia	Artiodactyla	Giraffidae		Honanotherium	bernori	Mixed	Honanotherium bernori
Solounias & Danowitz	2016	Mesowear II and III	extinct	Mammalia	Placentalia	Artiodactyla	Giraffidae		Palaeotragus	coelophrys	Browser	Palaeotragus coelophrys
Solounias et al.	2013	Mesowear II - ruler	extant-wild	Mammalia	Placentalia	Artiodactyla	Bovidae	Aepycerotinae	Aepyceros	melampus	Browser	Aepyceros melampus
Solounias et al.	2013	Mesowear II - ruler	extant-wild	Mammalia	Placentalia	Artiodactyla	Bovidae	Hippotraginae	Alcelaphus	buselaphus	Mixed	Alcelaphus buselaphus
Solounias et al.	2013	Mesowear II - ruler	extant-wild	Mammalia	Placentalia	Artiodactyla	Bovidae	Antilopinae	Antidorcas	marsupialis	Browser	Antidorcas marsupialis
Solounias et al.	2013	Mesowear II - ruler	extant-wild	Mammalia	Placentalia	Artiodactyla	Bovidae	Cephalophinae	Cephalophus	dorsalis	Mixed	Cephalophus dorsalis
Solounias et al.	2013	Mesowear II - ruler	extant-wild	Mammalia	Placentalia	Artiodactyla	Bovidae	Cephalophinae	Cephalophus	natalensis	Mixed	Cephalophus natalensis
Solounias et al.	2013	Mesowear II - ruler	extant-wild	Mammalia	Placentalia	Artiodactyla	Bovidae	Cephalophinae	Cephalophus	niger	Mixed	Cephalophus niger
Solounias et al.	2013	Mesowear II - ruler	extant-wild	Mammalia	Placentalia	Perissodactyla	Rhinocerotidae	Rhinocerotinae	Ceratotherium	simum	Grazer	Ceratotherium simum
Solounias et al.	2013	Mesowear II - ruler	extant-wild	Mammalia	Placentalia	Artiodactyla	Bovidae	Hippotraginae	Connochaetes	taurinus	Mixed	Connochaetes taurinus
Solounias et al.	2013	Mesowear II - ruler	extant-wild	Mammalia	Placentalia	Artiodactyla	Bovidae	Hippotraginae	Damaliscus	lunatus	Mixed	Damaliscus lunatus
Solounias et al.	2013	Mesowear II - ruler	extant-wild	Mammalia	Placentalia	Perissodactyla	Rhinocerotidae		Diceros	bicornis	Browser	Diceros bicornis
Solounias et al.	2013	Mesowear II - ruler	extant-wild	Mammalia	Placentalia	Perissodactyla	Equidae	Equinae	Equus	burchelli	Grazer	Equus burchelli
Solounias et al.	2013	Mesowear II - ruler	extant-wild	Mammalia	Placentalia	Artiodactyla	Bovidae	Antilopinae	Gazella	granti	Browser	Gazella granti
Solounias et al.	2013	Mesowear II - ruler	extant-wild	Mammalia	Placentalia	Artiodactyla	Bovidae	Antilopinae	Gazella	thomsoni	Browser	Gazella thomsoni
Solounias et al.	2013	Mesowear II - ruler	extant-wild	Mammalia	Placentalia	Artiodactyla	Giraffidae		Giraffa	camelopardalis	Browser	Giraffa camelopardalis
Solounias et al.	2013	Mesowear II - ruler	extant-wild	Mammalia	Placentalia	Artiodactyla	Bovidae	Hippotraginae	Hippotragus	equinus	Mixed	Hippotragus equinus
Solounias et al.	2013	Mesowear II - ruler	extant-wild	Mammalia	Placentalia	Artiodactyla	Bovidae	Hippotraginae	Hippotragus	niger	Mixed	Hippotragus niger
Solounias et al.	2013	Mesowear II - ruler	extant-wild	Mammalia	Placentalia	Artiodactyla	Tragulidae		Hyaemoschus	aquaticus cottoni	Mixed	Hyaemoschus aquaticus cottoni
Solounias et al.	2013	Mesowear II - ruler	extant-wild	Mammalia	Placentalia	Artiodactyla	Bovidae	Reduncinae	Kobus	ellipsiprymnus	Mixed	Kobus ellipsiprymnus
Solounias et al.	2013	Mesowear II - ruler	extant-wild	Mammalia	Placentalia	Artiodactyla	Bovidae	Antilopinae	Litocranius	walleri	Browser	Litocranius walleri
Solounias et al.	2013	Mesowear II - ruler	extant-wild	Mammalia	Placentalia	Artiodactyla	Giraffidae		Okapia	johnstoni	Browser	Okapia johnstoni
Solounias et al.	2013	Mesowear II - ruler	extant-wild	Mammalia	Placentalia	Artiodactyla	Bovidae	Antilopinae	Ourebia	ourebi	Mixed	Ourebia ourebi
Solounias et al.	2013	Mesowear II - ruler	extant-wild	Mammalia	Placentalia	Artiodactyla	Bovidae	Reduncinae	Redunca	redunca	Mixed	Redunca redunca
Solounias et al.	2013	Mesowear II - ruler	extant-wild	Mammalia	Placentalia	Artiodactyla	Bovidae	Hippotraginae	Sigmocerus	lichtenstanii	Mixed	Sigmocerus lichtenstanii
Solounias et al.	2013	Mesowear II - ruler	extant-wild	Mammalia	Placentalia	Artiodactyla	Bovidae	Bovinae	Syncerus	caffer aequinoctialis	Mixed	Syncerus caffer aequinoctialis
Solounias et al.	2013	Mesowear II - ruler	extant-wild	Mammalia	Placentalia	Artiodactyla	Bovidae	Bovinae	Taurotragus	oryx	Mixed	Taurotragus oryx
Solounias et al.	2013	Mesowear II - ruler	extant-wild	Mammalia	Placentalia	Artiodactyla	Bovidae	Bovinae	Tragelaphus	eurycerus	Browser	Tragelaphus eurycerus
Solounias et al.	2013	Mesowear II - ruler	extant-wild	Mammalia	Placentalia	Artiodactyla	Bovidae	Bovinae	Tragelaphus	imberbis	Browser	Tragelaphus imberbis
Solounias et al.	2013	Mesowear II - ruler	extant-wild	Mammalia	Placentalia	Artiodactyla	Bovidae	Bovinae	Tragelaphus	scriptus	Browser	Tragelaphus scriptus
Solounias et al.	2013	Mesowear II - ruler	extant-wild	Mammalia	Placentalia	Artiodactyla	Bovidae	Bovinae	Tragelaphus	strepsiceros	Mixed	Tragelaphus strepsiceros
Solounias et al.	2013	Mesowear II - ruler	extinct	Mammalia	Placentalia	Artiodactyla	Giraffidae	Bohilahinae	Bohlinia	attica	Mixed	Bohlinia attica
Solounias et al.	2013	Mesowear II - ruler	extinct	Mammalia	Placentalia	Artiodactyla	Giraffidae	Bohilahinae	Bohlinia	sp.	Mixed	Bohlinia sp.
Solounias et al.	2013	Mesowear II - ruler	extinct	Mammalia	Placentalia	Perissodactyla	Rhinocerotidae	Rhinocerotinae	Ceratotherium	pachygnathus	Mixed	Ceratotherium pachygnathus
Solounias et al.	2013	Mesowear II - ruler	extinct	Mammalia	Placentalia	Perissodactyla	Rhinocerotidae	Aceratheriinae	Chilotherium	hoberi	Mixed	Chilotherium hoberi
Solounias et al.	2013	Mesowear II - ruler	extinct	Mammalia	Placentalia	Artiodactyla	Bovidae		Criotherium	argalioides	Mixed	Criotherium argalioides
Solounias et al.	2013	Mesowear II - ruler	extinct	Mammalia	Placentalia	Perissodactyla	Rhinocerotidae		Dicerorhinus	schleimacheri	Browser	Dicerorhinus schleimacheri
Solounias et al.	2013	Mesowear II - ruler	extinct	Mammalia	Placentalia	Artiodactyla	Bovidae		Dorcadoryx	triquetricornis	Mixed	Dorcadoryx triquetricornis
Solounias et al.	2013	Mesowear II - ruler	extinct	Mammalia	Placentalia	Artiodactyla	Bovidae	Antilopinae	Gazella	gaudryi-capricornis	Mixed	Gazella gaudryi-capricornis
Solounias et al.	2013	Mesowear II - ruler	extinct	Mammalia	Placentalia	Artiodactyla	Bovidae	Antilopinae	Gazella	Munich	Mixed	Gazella Munich
Solounias et al.	2013	Mesowear II - ruler	extinct	Mammalia	Placentalia	Artiodactyla	Bovidae		Graecoryx	valenciennesi	Browser	Graecoryx valenciennesi
Solounias et al.	2013	Mesowear II - ruler	extinct	Mammalia	Placentalia	Artiodactyla	Giraffidae	Silvantheriine	Helladotherium	duvernoyi	Browser	Helladotherium duvernoyi
Solounias et al.	2013	Mesowear II - ruler	extinct	Mammalia	Placentalia	Artiodactyla	Bovidae	Bovinae	Hezhengia*	bohlini	Mixed	Hezhengia* bohlini
Solounias et al.	2013	Mesowear II - ruler	extinct	Mammalia	Placentalia	Perissodactyla	Equidae	Equinae	Hippotherium	dermatorhinum	Mixed	Hippotherium dermatorhinum
Solounias et al.	2013	Mesowear II - ruler	extinct	Mammalia	Placentalia	Perissodactyla	Equidae	Equinae	Hippotherium	dietrichi	Mixed	Hippotherium dietrichi
Solounias et al.	2013	Mesowear II - ruler	extinct	Mammalia	Placentalia	Perissodactyla	Equidae	Equinae	Hippotherium	fossatum	Mixed	Hippotherium fossatum
Solounias et al.	2013	Mesowear II - ruler	extinct	Mammalia	Placentalia	Perissodactyla	Equidae	Equinae	Hippotherium	giganteum	Browser	Hippotherium giganteum
Solounias et al.	2013	Mesowear II - ruler	extinct	Mammalia	Placentalia	Perissodactyla	Equidae	Equinae	Hippotherium	kreugergi	Mixed	Hippotherium kreugergi
Solounias et al.	2013	Mesowear II - ruler	extinct	Mammalia	Placentalia	Perissodactyla	Equidae	Equinae	Hippotherium	matthewi	Mixed	Hippotherium matthewi
Solounias et al.	2013	Mesowear II - ruler	extinct	Mammalia	Placentalia	Perissodactyla	Equidae	Equinae	Hippotherium	placodus	Mixed	Hippotherium placodus
Solounias et al.	2013	Mesowear II - ruler	extinct	Mammalia	Placentalia	Perissodactyla	Equidae	Equinae	Hippotherium	primigenium	Mixed	Hippotherium primigenium
Solounias et al.	2013	Mesowear II - ruler	extinct	Mammalia	Placentalia	Perissodactyla	Equidae	Equinae	Hippotherium	proboscideum	Mixed	Hippotherium proboscideum
Solounias et al.	2013	Mesowear II - ruler	extinct	Mammalia	Placentalia	Artiodactyla	Giraffidae		Honanotherium	schlosseri	Mixed	Honanotherium schlosseri
Solounias et al.	2013	Mesowear II - ruler	extinct	Mammalia	Placentalia	Artiodactyla	Bovidae		Oioceros	rothii	Browser	Oioceros rothii
Solounias et al.	2013	Mesowear II - ruler	extinct	Mammalia	Placentalia	Artiodactyla	Bovidae		Oioceros	wegneri	Mixed	Oioceros wegneri
Solounias et al.	2013	Mesowear II - ruler	extinct	Mammalia	Placentalia	Artiodactyla	Bovidae		Pachytragus	crassicornis	Mixed	Pachytragus crassicornis
Solounias et al.	2013	Mesowear II - ruler	extinct	Mammalia	Placentalia	Artiodactyla	Bovidae		Pachytragus	largelli	Browser	Pachytragus largelli
Solounias et al.	2013	Mesowear II - ruler	extinct	Mammalia	Placentalia	Artiodactyla	Bovidae		Pachytragus	laticeps	Browser	Pachytragus laticeps
Solounias et al.	2013	Mesowear II - ruler	extinct	Mammalia	Placentalia	Artiodactyla	Bovidae		Palaeoreas	lindermayeri	Mixed	Palaeoreas lindermayeri
Solounias et al.	2013	Mesowear II - ruler	extinct	Mammalia	Placentalia	Artiodactyla	Bovidae		Palaeoryx	pallasi	Mixed	Palaeoryx pallasi
Solounias et al.	2013	Mesowear II - ruler	extinct	Mammalia	Placentalia	Artiodactyla	Bovidae		Palaeoryx	sinensis	Browser	Palaeoryx sinensis
Solounias et al.	2013	Mesowear II - ruler	extinct	Mammalia	Placentalia	Artiodactyla	Giraffidae		Palaeotragus	coelophrys	Mixed	Palaeotragus coelophrys
Solounias et al.	2013	Mesowear II - ruler	extinct	Mammalia	Placentalia	Artiodactyla	Giraffidae		Palaeotragus	microdon-rouenii	Mixed	Palaeotragus microdon-rouenii
Solounias et al.	2013	Mesowear II - ruler	extinct	Mammalia	Placentalia	Artiodactyla	Giraffidae		Palaeotragus	rouenii	Mixed	Palaeotragus rouenii
Solounias et al.	2013	Mesowear II - ruler	extinct	Mammalia	Placentalia	Artiodactyla	Giraffidae		Palaeotragus	sp.	Mixed	Palaeotragus sp.
Solounias et al.	2013	Mesowear II - ruler	extinct	Mammalia	Placentalia	Artiodactyla	Bovidae	Caprinae	Plesiaddax	depereti	Browser	Plesiaddax depereti
Solounias et al.	2013	Mesowear II - ruler	extinct	Mammalia	Placentalia	Artiodactyla	Bovidae	Antilopinae	Prostrepciceros	houtumschinderi	Browser	Prostrepciceros houtumschinderi
Solounias et al.	2013	Mesowear II - ruler	extinct	Mammalia	Placentalia	Artiodactyla	Bovidae	Antilopinae	Protragelaphus	skouzesi	Browser	Protragelaphus skouzesi
Solounias et al.	2013	Mesowear II - ruler	extinct	Mammalia	Placentalia	Artiodactyla	Bovidae		Pseudotragus	capricornis Rongia	Mixed	Pseudotragus capricornis Rongia
Solounias et al.	2013	Mesowear II - ruler	extinct	Mammalia	Placentalia	Artiodactyla	Bovidae		Samokeros	minotaurus	Browser	Samokeros minotaurus
Solounias et al.	2013	Mesowear II - ruler	extinct	Mammalia	Placentalia	Artiodactyla	Giraffidae		Samotherium	boissieri	Mixed	Samotherium boissieri
Solounias et al.	2013	Mesowear II - ruler	extinct	Mammalia	Placentalia	Artiodactyla	Giraffidae		Samotherium	major	Mixed	Samotherium major
Solounias et al.	2013	Mesowear II - ruler	extinct	Mammalia	Placentalia	Artiodactyla	Giraffidae		Samotherium	Munich lato	Mixed	Samotherium Munich lato
Solounias et al.	2013	Mesowear II - ruler	extinct	Mammalia	Placentalia	Artiodactyla	Giraffidae		Samotherium	neumayri	Mixed	Samotherium neumayri
Solounias et al.	2013	Mesowear II - ruler	extinct	Mammalia	Placentalia	Artiodactyla	Giraffidae		Samotherium	sansu lato	Mixed	Samotherium sansu lato
Solounias et al.	2013	Mesowear II - ruler	extinct	Mammalia	Placentalia	Artiodactyla	Giraffidae		Samotherium	sinense	Mixed	Samotherium sinense
Solounias et al.	2013	Mesowear II - ruler	extinct	Mammalia	Placentalia	Artiodactyla	Giraffidae		Samotherium	sp.	Browser	Samotherium sp.
Solounias et al.	2013	Mesowear II - ruler	extinct	Mammalia	Placentalia	Artiodactyla	Giraffidae		Schansitherium	tafeli	Mixed	Schansitherium tafeli
Solounias et al.	2013	Mesowear II - ruler	extinct	Mammalia	Placentalia	Artiodactyla	Bovidae		Sinoryx	bombifrons	Mixed	Sinoryx bombifrons
Solounias et al.	2013	Mesowear II - ruler	extinct	Mammalia	Placentalia	Artiodactyla	Bovidae		Sinotragus	wimani	Mixed	Sinotragus wimani
Solounias et al.	2013	Mesowear II - ruler	extinct	Mammalia	Placentalia	Artiodactyla	Bovidae		Sporadotragus	parvidens	Browser	Sporadotragus parvidens
Solounias et al.	2013	Mesowear II - ruler	extinct	Mammalia	Placentalia	Artiodactyla	Bovidae	Bovinae	Tragoportax	amalthea	Browse-dominated mixed	Tragoportax amalthea
Solounias et al.	2013	Mesowear II - ruler	extinct	Mammalia	Placentalia	Artiodactyla	Bovidae	Bovinae	Tragoportax	curvicornis	Mixed	Tragoportax curvicornis
Solounias et al.	2013	Mesowear II - ruler	extinct	Mammalia	Placentalia	Artiodactyla	Bovidae	Bovinae	Tragoportax	rugosifrons	Browser	Tragoportax rugosifrons
Solounias et al.	2013	Mesowear II - ruler	extinct	Mammalia	Placentalia	Artiodactyla	Bovidae		Urmiatherium	intermedium	Mixed	Urmiatherium intermedium
Solounias et al.	2013	Mesowear II - ruler	fossil	Mammalia	Placentalia	Artiodactyla	Bovidae	Antilopinae	Gazella	sp.		Gazella sp.
Solounias et al.	2013	Mesowear II - ruler	fossil	Mammalia	Placentalia	Artiodactyla	Bovidae	Antilopinae	Gazella	sp.		Gazella sp.
Solounias et al.	2014	Mesowear II and III	extant-captive	Mammalia	Placentalia	Artiodactyla	Bovidae	Caprinae	Capra	aegagrus	Experimental	Capra aegagrus
Solounias et al.	2014	Mesowear II and III	extant-wild	Mammalia	Placentalia	Artiodactyla	Cervidae	Capreolinae	Alces	alces	Browser	Alces alces
Solounias et al.	2014	Mesowear II and III	extant-wild	Mammalia	Placentalia	Artiodactyla	Cervidae	Cervinae	Cervus	canadensis	Mixed	Cervus canadensis
Solounias et al.	2014	Mesowear II and III	extant-wild	Mammalia	Placentalia	Artiodactyla	Bovidae	Hippotraginae	Connochaetes	taurinus	Grazer	Connochaetes taurinus
Solounias et al.	2014	Mesowear II and III	extant-wild	Mammalia	Placentalia	Artiodactyla	Bovidae	Antilopinae	Gazella	granti	Mixed	Gazella granti
Solounias et al.	2014	Mesowear II and III	extant-wild	Mammalia	Placentalia	Artiodactyla	Giraffidae		Giraffa	camelopardalis	Browser	Giraffa camelopardalis
Solounias et al.	2014	Mesowear II and III	extant-wild	Mammalia	Placentalia	Artiodactyla	Bovidae	Reduncinae	Kobus	ellipsiprymnus	Grazer	Kobus ellipsiprymnus
Solounias et al.	2014	Mesowear II and III	extant-wild	Mammalia	Placentalia	Artiodactyla	Giraffidae		Okapia	johnstoni	Browser	Okapia johnstoni
Solounias et al.	2014	Mesowear II and III	extant-wild	Mammalia	Placentalia	Artiodactyla	Bovidae	Antilopinae	Ourebia	ourebi	Grazer	Ourebia ourebi
Stauffer et al.	2019	Mesowear III	extant-captive	Mammalia	Placentalia	Artiodactyla	Bovidae	Caprinae	Capra	aegagrus	Experimental	Capra aegagrus
Stimpson et al.	2016	Mesowear II - ruler, adapted for Proboscidea	extinct	Mammalia	Placentalia	Proboscidea	Elephantidae		Paleoloxodon	sp.	Grass-dominated mixed	Paleoloxodon sp.
Strani et al.	2015	Mesowear II	extant_f	Mammalia	Placentalia	Artiodactyla	Cervidae	Cervinae	Axis	lyra	Mixed	Axis lyra
Strani et al.	2015	Mesowear II	extinct	Mammalia	Placentalia	Artiodactyla	Cervidae	Cervinae	Croizetoceros	ramosus	Browser	Croizetoceros ramosus
Strani et al.	2015	Mesowear II	extinct	Mammalia	Placentalia	Perissodactyla	Equidae	Equinae	Equus	stenonis	Grazer	Equus stenonis
Strani et al.	2015	Mesowear II	extinct	Mammalia	Placentalia	Artiodactyla	Cervidae	Cervinae	Eucladoceros	sp.	Browser	Eucladoceros sp.
Strani et al.	2015	Mesowear II	extinct	Mammalia	Placentalia	Artiodactyla	Bovidae		Gallogoral	meneghinii	Mixed	Gallogoral meneghinii
Strani et al.	2015	Mesowear II	extinct	Mammalia	Placentalia	Artiodactyla	Bovidae	Antilopinae	Gazella	borbonica	Mixed	Gazella borbonica
Strani et al.	2015	Mesowear II	extinct	Mammalia	Placentalia	Artiodactyla	Bovidae		Gazellospira	torticornis	Browser	Gazellospira torticornis
Strani et al.	2015	Mesowear II	extinct	Mammalia	Placentalia	Artiodactyla	Bovidae	Bovinae	Leptobos	sp.	Mixed	Leptobos sp.
Strani et al. (F.Ecol)	2019	Mesowear I and II	extinct	Mammalia	Placentalia	Perissodactyla	Equidae	Equinae	Equus	mosbachensis	Grazer	Equus mosbachensis
Strani et al. (F.Ecol)	2019	Mesowear I and II	extinct	Mammalia	Placentalia	Perissodactyla	Equidae	Equinae	Equus	senezensis	Grazer	Equus senezensis
Strani et al. (PPP, Ungulate…)	2018	Mesowear I and III	extant_a	Mammalia	Placentalia	Artiodactyla	Cervidae	Cervinae	Cervus	eostephanoceros	Browser/Browse-dominated mixed	Cervus eostephanoceros
Strani et al. (PPP, Ungulate…)	2018	Mesowear I and III	extinct	Mammalia	Placentalia	Artiodactyla	Bovidae	Bovinae	Bos	primigenius	Grass-dominated mixed	Bos primigenius
Strani et al. (PPP, Ungulate…)	2018	Mesowear I and III	extinct	Mammalia	Placentalia	Artiodactyla	Cervidae	Cervinae	Dama	clactonia	Browser	Dama clactonia
Strani et al. (PPP, Ungulate…)	2018	Mesowear I and III	extinct	Mammalia	Placentalia	Perissodactyla	Equidae	Equinae	Equus	mosbachensis	Grazer	Equus mosbachensis
Strani et al. (PPP, Ungulate…)	2018	Mesowear I and III	extinct	Mammalia	Placentalia	Artiodactyla	Cervidae		Praemegaceros	sp.	Browser	Praemegaceros sp.
Strani et al. (PPP, Ungulate…)	2018	Mesowear I and III	extinct	Mammalia	Placentalia	Perissodactyla	Rhinocerotidae	Rhinocerotinae	Stephanorhinus	sp.	Grazer	Stephanorhinus sp.
Strani et al. (QI)	2018	Mesowear II and III	extant_f	Mammalia	Placentalia	Artiodactyla	Cervidae	Cervinae	Axis	lyra	Browser	Axis lyra
Strani et al. (QI)	2018	Mesowear II and III	extinct	Mammalia	Placentalia	Artiodactyla	Cervidae	Cervinae	Croizetoceros	ramosus	Browser	Croizetoceros ramosus
Strani et al. (QI)	2018	Mesowear II and III	extinct	Mammalia	Placentalia	Perissodactyla	Equidae	Equinae	Equus	stenonis	Grazer	Equus stenonis
Strani et al. (QI)	2018	Mesowear II and III	extinct	Mammalia	Placentalia	Artiodactyla	Cervidae	Cervinae	Eucladoceros	sp.	Browser	Eucladoceros sp.
Strani et al. (QI)	2018	Mesowear II and III	extinct	Mammalia	Placentalia	Artiodactyla	Bovidae		Gallogoral	meneghinii	Mixed	Gallogoral meneghinii
Strani et al. (QI)	2018	Mesowear II and III	extinct	Mammalia	Placentalia	Artiodactyla	Bovidae	Antilopinae	Gazella	borbonica	Mixed	Gazella borbonica
Strani et al. (QI)	2018	Mesowear II and III	extinct	Mammalia	Placentalia	Artiodactyla	Bovidae		Gazellospira	torticornis	Browser	Gazellospira torticornis
Strani et al. (QI)	2018	Mesowear II and III	extinct	Mammalia	Placentalia	Artiodactyla	Bovidae	Bovinae	Leptobos	sp.	Mixed	Leptobos sp.
Strani et al. (QSR)	2019	Mesowear I and II	extant_f	Mammalia	Placentalia	Artiodactyla	Cervidae	Cervinae	Cervus	elaphus	Grazer	Cervus elaphus
Strani et al. (QSR)	2019	Mesowear I and II	extant_f	Mammalia	Placentalia	Perissodactyla	Equidae	Equinae	Equus	ferus	Grazer	Equus ferus
Strani et al. (QSR)	2019	Mesowear I and II	extinct	Mammalia	Placentalia	Artiodactyla	Cervidae	Cervinae	Dama	vallonnetensis	Varies	Dama vallonnetensis
Strani et al. (QSR)	2019	Mesowear I and II	extinct	Mammalia	Placentalia	Perissodactyla	Equidae	Equinae	Equus	altidens	Grazer	Equus altidens
Strani et al. (QSR)	2019	Mesowear I and II	extinct	Mammalia	Placentalia	Artiodactyla	Cervidae	Cervinae	Megaloceros	savini	Browser	Megaloceros savini
Strani et al. (QSR)	2019	Mesowear I and II	extinct	Mammalia	Placentalia	Perissodactyla	Rhinocerotidae	Rhinocerotinae	Stephanorhinus	hundsheimensis	Grazer	Stephanorhinus hundsheimensis
Strani et al. (QSR)	2019	Mesowear I and II	fossil	Mammalia	Placentalia	Artiodactyla	Bovidae	Bovinae	Bison	sp.	Grazer	Bison sp.
Stynder	2009	Mesowear I	extant_f	Mammalia	Placentalia	Artiodactyla	Bovidae	Hippotraginae	Connochaetes	gnou laticornutus	Grazer	Connochaetes gnou laticornutus
Stynder	2009	Mesowear I	extant_f	Mammalia	Placentalia	Artiodactyla	Bovidae	Hippotraginae	Damaliscus	lunatus	Mixed	Damaliscus lunatus
Stynder	2009	Mesowear I	extant_f	Mammalia	Placentalia	Artiodactyla	Bovidae	Antilopinae	Raphicerus	melanotis	Browser	Raphicerus melanotis
Stynder	2009	Mesowear I	extant_f	Mammalia	Placentalia	Artiodactyla	Bovidae	Reduncinae	Redunca	arundinum	Grazer	Redunca arundinum
Stynder	2009	Mesowear I	extant_f	Mammalia	Placentalia	Artiodactyla	Bovidae	Bovinae	Taurotragus	oryx	Browser	Taurotragus oryx
Stynder	2009	Mesowear I	extant_f	Mammalia	Placentalia	Artiodactyla	Bovidae	Bovinae	Tragelaphus	strepsiceros	Browser	Tragelaphus strepsiceros
Stynder	2009	Mesowear I	extinct	Mammalia	Placentalia	Artiodactyla	Bovidae	Antilopinae	Antidorcas	recki	Grazer	Antidorcas recki
Stynder	2009	Mesowear I	extinct	Mammalia	Placentalia	Artiodactyla	Bovidae	Hippotraginae	Damaliscus	niro	Grazer	Damaliscus niro
Stynder	2009	Mesowear I	extinct	Mammalia	Placentalia	Artiodactyla	Bovidae	Hippotraginae	Damaliscus	sp. nov. "spiral horn"	Browser	Damaliscus sp. nov. "spiral horn"
Stynder	2009	Mesowear I	extinct	Mammalia	Placentalia	Perissodactyla	Equidae	Equinae	Equus	capensis	Grazer	Equus capensis
Stynder	2009	Mesowear I	extinct	Mammalia	Placentalia	Artiodactyla	Bovidae	Hippotraginae	Hippotragus	gigas	Mixed	Hippotragus gigas
Stynder	2009	Mesowear I	extinct	Mammalia	Placentalia	Artiodactyla	Bovidae	Hippotraginae	Hippotragus	leucophaeus	Grazer	Hippotragus leucophaeus
Stynder	2009	Mesowear I	extinct	Mammalia	Placentalia	Artiodactyla	Bovidae		Homoiceras	antiquus	Grazer	Homoiceras antiquus
Stynder	2009	Mesowear I	extinct	Mammalia	Placentalia	Artiodactyla	Bovidae	Hippotraginae	Rabaticerus	arambourgi	Mixed	Rabaticerus arambourgi
Stynder	2011	Mesowear I	extinct	Mammalia	Placentalia	Artiodactyla	Bovidae	Hippotraginae	Damalacra	acalla	Mixed	Damalacra acalla
Stynder	2011	Mesowear I	extinct	Mammalia	Placentalia	Artiodactyla	Bovidae	Hippotraginae	Damalacra	neanica	Browser	Damalacra neanica
Stynder	2011	Mesowear I	extinct	Mammalia	Placentalia	Artiodactyla	Bovidae	Antilopinae	Gazella	vanhoepeni	Browser	Gazella vanhoepeni
Stynder	2011	Mesowear I	extinct	Mammalia	Placentalia	Artiodactyla	Bovidae	Reduncinae	Kobus	subdolus	Browser	Kobus subdolus
Stynder	2011	Mesowear I	extinct	Mammalia	Placentalia	Artiodactyla	Bovidae	Bovinae	Mesembriportax	acrae	Browser	Mesembriportax acrae
Stynder	2011	Mesowear I	extinct	Mammalia	Placentalia	Artiodactyla	Bovidae	Antilopinae	Raphicerus	paralius	Browser	Raphicerus paralius
Stynder	2011	Mesowear I	extinct	Mammalia	Placentalia	Artiodactyla	Bovidae	Bovinae	Simatherium	demissum	Grazer	Simatherium demissum
Stynder	2011	Mesowear I	fossil	Mammalia	Placentalia	Artiodactyla	Bovidae	Ovibovine
Stynder	2011	Mesowear I	fossil	Mammalia	Placentalia	Artiodactyla	Bovidae	Reduncinae	Kobus	sp.	Browser	Kobus sp.
Stynder	2011	Mesowear I	fossil	Mammalia	Placentalia	Artiodactyla	Bovidae	Bovinae	Tragelaphus	sp.		Tragelaphus sp.
Suttner et al.	2017	Mesowear I - adapted for Conodonta	extinct	Conodonta		Prioniodontida	Icriodontidae		Caudicriodus	woschmidti		Caudicriodus woschmidti
Suttner et al.	2017	Mesowear I - adapted for Conodonta	extinct	Conodonta		Prioniodontida	Icriodontidae		Icriodus	michiganus		Icriodus michiganus
Suttner et al.	2017	Mesowear I - adapted for Conodonta	extinct	Conodonta		Prioniodontida	Icriodontidae		Icriodus	sp.		Icriodus sp.
Tariq & Jahan	2014	Mesowear I and ruler	extinct	Mammalia	Placentalia	Artiodactyla	Giraffidae		Giraffokeryx	punjabiensis	Browser	Giraffokeryx punjabiensis
Taylor et al.	2013	Mesowear I and II - adapted for Rhinocerotidae	extant-wild	Mammalia	Placentalia	Perissodactyla	Rhinocerotidae	Rhinocerotinae	Ceratotherium	simum	Grazer	Ceratotherium simum
Taylor et al.	2013	Mesowear I and II - adapted for Rhinocerotidae	extant-wild	Mammalia	Placentalia	Perissodactyla	Rhinocerotidae		Diceros	bicornis	Browser	Diceros bicornis
Taylor et al.	2013	Mesowear I and II - adapted for Rhinocerotidae	extant-wild	Mammalia	Placentalia	Perissodactyla	Rhinocerotidae		Rhinoceros	sondaicus	Browser	Rhinoceros sondaicus
Taylor et al.	2013	Mesowear I and II - adapted for Rhinocerotidae	extant-wild	Mammalia	Placentalia	Perissodactyla	Rhinocerotidae		Rhinoceros	unicornis	Mixed	Rhinoceros unicornis
Taylor et al.	2014	Mesowear I and II - adapted for Rhinocerotidae	extant-wild & captive	Mammalia	Placentalia	Perissodactyla	Rhinocerotidae	Rhinocerotinae	Ceratotherium	simum	Varies	Ceratotherium simum
Taylor et al.	2014	Mesowear I and II - adapted for Rhinocerotidae	extant-wild & captive	Mammalia	Placentalia	Perissodactyla	Rhinocerotidae		Diceros	bicornis	Varies	Diceros bicornis
Taylor et al.	2014	Mesowear I and II - adapted for Rhinocerotidae	extant-wild & captive	Mammalia	Placentalia	Perissodactyla	Rhinocerotidae		Rhinoceros	unicornis	Varies	Rhinoceros unicornis
Taylor et al.	2016	Mesowear I and II - extended	extant-wild & captive	Mammalia	Placentalia	Perissodactyla	Equidae	Equinae	Equus	ferus przewalskii	Varies	Equus ferus przewalskii
Taylor et al.	2016	Mesowear I and II - extended	extant-wild & captive	Mammalia	Placentalia	Perissodactyla	Equidae	Equinae	Equus	grevyi	Varies	Equus grevyi
Taylor et al.	2016	Mesowear I and II - extended	extant-wild & captive	Mammalia	Placentalia	Perissodactyla	Equidae	Equinae	Equus	hemionus	Varies	Equus hemionus
Taylor et al.	2016	Mesowear I and II - extended	extant-wild & captive	Mammalia	Placentalia	Perissodactyla	Equidae	Equinae	Equus	quagga boehmi	Varies	Equus quagga boehmi
Taylor et al.	2016	Mesowear I and II - extended	extant-wild & captive	Mammalia	Placentalia	Perissodactyla	Equidae	Equinae	Equus	zebra hartmannae	Varies	Equus zebra hartmannae
Tütken et al.	2013	Mesowear II	extinct	Mammalia	Placentalia	Perissodactyla	Equidae	Equinae	Hippotherium	primigenium	Browse-dominated mixed	Hippotherium primigenium
Ulbricht et al.	2015	Mesowear I - adapted for small mammals	extant-wild	Mammalia	Placentalia	Rodentia	Muridae		Apodemus	flavicollis	High abrasion	Apodemus flavicollis
Ulbricht et al.	2015	Mesowear I - adapted for small mammals	extant-wild	Mammalia	Placentalia	Rodentia	Muridae		Arvicanthis	niloticus	Low abrasion	Arvicanthis niloticus
Ulbricht et al.	2015	Mesowear I - adapted for small mammals	extant-wild	Mammalia	Placentalia	Lagomorpha	Leporidae	Leporinae	Lepus	capensis	High abrasion	Lepus capensis
Ulbricht et al.	2015	Mesowear I - adapted for small mammals	extant-wild	Mammalia	Placentalia	Lagomorpha	Leporidae	Leporinae	Lepus	europaeus	Low abrasion	Lepus europaeus
Ulbricht et al.	2015	Mesowear I - adapted for small mammals	extant-wild	Mammalia	Placentalia	Rodentia	Muridae		Mus	minutoides	Medium abrasion	Mus minutoides
Uno et al.	2018	Mesowear II - ruler	extinct	Mammalia	Placentalia	Perissodactyla	Equidae	Equinae	Equus	oldowayensis	Grazer	Equus oldowayensis
Uno et al.	2018	Mesowear II - ruler	extinct	Mammalia	Placentalia	Perissodactyla	Equidae	Equinae	Eurygnathohippus	cornelianus	Grazer	Eurygnathohippus cornelianus
Uno et al.	2018	Mesowear II - ruler	extinct	Mammalia	Placentalia	Perissodactyla	Hippopotamidae		Hippopotamus	gorgops	Grazer	Hippopotamus gorgops
Uno et al.	2018	Mesowear II - ruler	extinct	Mammalia	Placentalia	Artiodactyla	Giraffidae		Sivatherium	maurusium	Grass-dominated mixed	Sivatherium maurusium
Uno et al.	2018	Mesowear II - ruler	fossil	Mammalia	Placentalia	Artiodactyla	Bovidae	Hippotraginae			Grass-dominated mixed
Uno et al.	2018	Mesowear II - ruler	fossil	Mammalia	Placentalia	Artiodactyla	Bovidae	Antilopinae			Mixed
Uno et al.	2018	Mesowear II - ruler	fossil	Mammalia	Placentalia	Artiodactyla	Bovidae	Bovinae			Browser
Uno et al.	2018	Mesowear II - ruler	fossil	Mammalia	Placentalia	Artiodactyla	Bovidae	Bovinae			Mixed
Uno et al.	2018	Mesowear II - ruler	fossil	Mammalia	Placentalia	Artiodactyla	Bovidae	Hippotraginae			Mixed
Uno et al.	2018	Mesowear II - ruler	fossil	Mammalia	Placentalia	Artiodactyla	Bovidae	Reduncinae			Browser/Browse-dominated mixed
Uzunidis et al.	2017	Mesowear II - ruler	extinct	Mammalia	Placentalia	Perissodactyla	Equidae	Equinae	Equus	mosbachensis	Varies	Equus mosbachensis
Valli & Pallombo	2005	Mesowear I	extinct	Mammalia	Placentalia	Artiodactyla	Cervidae	Cervinae	Eucladoceros	ctenoides	Mixed	Eucladoceros ctenoides
Valli & Pallombo	2008	Mesowear I	extinct	Mammalia	Placentalia	Artiodactyla	Cervidae	Cervinae	Croizetoceros	ramosus	Mixed	Croizetoceros ramosus
Valli & Pallombo	2008	Mesowear I	extinct	Mammalia	Placentalia	Artiodactyla	Cervidae		Metacervoceros	rhenanus	Mixed	Metacervoceros rhenanus
van Asperen & Kahlke	2015	Mesowear II	extinct	Mammalia	Placentalia	Perissodactyla	Rhinocerotidae	Rhinocerotinae	Stephanorhinus	hemitoechus	Mixed	Stephanorhinus hemitoechus
van Asperen & Kahlke	2015	Mesowear II	extinct	Mammalia	Placentalia	Perissodactyla	Rhinocerotidae	Rhinocerotinae	Stephanorhinus	kirchbergensis	Mixed	Stephanorhinus kirchbergensis
van Asperen & Kahlke	2017	Mesowear I	extinct	Mammalia	Placentalia	Artiodactyla	Bovidae	Bovinae	Bison	menneri	Mixed	Bison menneri
van Asperen & Kahlke	2017	Mesowear I	extinct	Mammalia	Placentalia	Artiodactyla	Bovidae	Bovinae	Bison	priscus	Mixed	Bison priscus
van Asperen & Kahlke	2017	Mesowear I	extinct	Mammalia	Placentalia	Artiodactyla	Bovidae	Bovinae	Bison	schoetensacki voigtstedtensis	Grazer	Bison schoetensacki voigtstedtensis
Viranta & Mannermaa	2014	Mesowear I	extant_a-captive	Mammalia	Placentalia	Perissodactyla	Equidae	Equinae	Equus	ferus	Varies	Equus ferus
White et al.	2009	Mesowear I	extant_f	Mammalia	Placentalia	Artiodactyla	Giraffidae		Giraffa	sp.	Browser	Giraffa sp.
White et al.	2009	Mesowear I	extinct	Mammalia	Placentalia	Perissodactyla	Rhinocerotidae	Rhinocerotinae	Ceratotherium	efficax	Grass-dominated mixed	Ceratotherium efficax
White et al.	2009	Mesowear I	extinct	Mammalia	Placentalia	Perissodactyla	Equidae	Equinae	Eurygnathohippus	sp.	Grazer	Eurygnathohippus sp.
White et al.	2009	Mesowear I	fossil	Mammalia	Placentalia	Artiodactyla	Bovidae	Hippotraginae			Grass-dominated mixed
White et al.	2009	Mesowear I	fossil	Mammalia	Placentalia	Artiodactyla	Bovidae	Antilopinae			Browser
White et al.	2009	Mesowear I	fossil	Mammalia	Placentalia	Artiodactyla	Bovidae	Bovinae			Grazer
White et al.	2009	Mesowear I	fossil	Mammalia	Placentalia	Artiodactyla	Bovidae	Aepycerotinae	Aepyceros	sp.	Grass-dominated mixed	Aepyceros sp.
White et al.	2009	Mesowear I	fossil	Mammalia	Placentalia	Artiodactyla	Bovidae	Bovinae	Tragelaphus	sp.	Browser	Tragelaphus sp.
Widga	2006	Mesowear II	extant-wild	Mammalia	Placentalia	Artiodactyla	Bovidae	Bovinae	Bison	bison	Browser	Bison bison
Winkler & Kaiser	2011	Mesowear I and II - extended	extant-wild	Mammalia	Placentalia	Artiodactyla	Cervidae	Capreolinae	Alces	alces	Browser-Varies	Alces alces
Wirkner & Hertler	2019	Mesowear II - ruler	extant_f	Mammalia	Placentalia	Artiodactyla	Cervidae	Cervinae	Muntiacus	muntjak	Mixed	Muntiacus muntjak
Wolf et al.	2010	Mesowear I	extinct	Mammalia	Placentalia	Perissodactyla	Equidae	Equinae	Eurygnathohippus	sp.	Grass-dominated mixed	Eurygnathohippus sp.
Wolf et al.	2010	Mesowear I	fossil	Mammalia	Placentalia	Perissodactyla	Equidae	Equinae	Equus	sp.	Grass-dominated mixed	Equus sp.
Wolf et al.	2012	Mesowear I and II	extinct	Mammalia	Placentalia	Perissodactyla	Equidae	Equinae	Hippotherium	primigenium	Browse-dominated mixed	Hippotherium primigenium
Wronski & Schulz-Kornas	2015	Mesowear I	extant-wild	Mammalia	Placentalia	Artiodactyla	Bovidae	Antilopinae	Gazella	arabica	Mixed	Gazella arabica
Yamada	2012	Mesowear I	extant-wild	Mammalia	Placentalia	Artiodactyla	Cervidae	Cervinae	Cervus	nippon	Browser/Mixed	Cervus nippon
Yamada	2013	Mesowear I	extant-wild	Mammalia	Placentalia	Artiodactyla	Cervidae	Cervinae	Capricornis	crispus	Browser	Capricornis crispus
Yamada	2013	Mesowear I	extant-wild	Mammalia	Placentalia	Artiodactyla	Cervidae	Cervinae	Cervus	nippon	Mixed	Cervus nippon
Yamada et al.	2016	Mesowear II - ruler	extinct	Mammalia	Placentalia	Perissodactyla	Equidae		Hipparion	sp.	Grazer	Hipparion sp.
Yamada et al.	2016	Mesowear II - ruler	extinct	Mammalia	Placentalia	Artiodactyla	Bovidae		Miotragocerus?		Mixed	Miotragocerus?
Yamada et al.	2016	Mesowear II - ruler	fossil	Mammalia	Placentalia	Artiodactyla	Bovidae				Mixed
